# Supplementary material for: The active roles of Rhodotorula mucilaginosa ZTHY2 in regulating antioxidant capacity and immune function of Leizhou black ducks
Source: Front Vet Sci. 2025 Jan 30;12:1494892. doi: 10.3389/fvets.2025.1494892 (PMC11821949; doi:10.3389/fvets.2025.1494892)
Supplement: Supplementary file 1 [file Data_Sheet_1.ZIP]

Archive with 99 entries (86 files):
- the Article raw data/
- the Article raw data/mRNA expression levels of antioxidant and immune factors in immune organs by qpcr/
- the Article raw data/mRNA expression levels of antioxidant and immune factors in immune organs by qpcr/21d-免疫因子基因qpcr/
- the Article raw data/mRNA expression levels of antioxidant and immune factors in immune organs by qpcr/21d-免疫因子基因qpcr/21d-法氏囊-il-2.xlsx
- the Article raw data/mRNA expression levels of antioxidant and immune factors in immune organs by qpcr/21d-免疫因子基因qpcr/21d-法氏囊-il-4.xlsx
- the Article raw data/mRNA expression levels of antioxidant and immune factors in immune organs by qpcr/21d-免疫因子基因qpcr/21d-法氏囊-il-6.xlsx
- the Article raw data/mRNA expression levels of antioxidant and immune factors in immune organs by qpcr/21d-免疫因子基因qpcr/21d-法氏囊-inf-γ.xlsx
- the Article raw data/mRNA expression levels of antioxidant and immune factors in immune organs by qpcr/21d-免疫因子基因qpcr/21d-法氏囊-tnf-α.xlsx
- the Article raw data/mRNA expression levels of antioxidant and immune factors in immune organs by qpcr/21d-免疫因子基因qpcr/21d-胸腺-il-2.xlsx
- the Article raw data/mRNA expression levels of antioxidant and immune factors in immune organs by qpcr/21d-免疫因子基因qpcr/21d-胸腺-il-4.xlsx
- the Article raw data/mRNA expression levels of antioxidant and immune factors in immune organs by qpcr/21d-免疫因子基因qpcr/21d-胸腺-il-6.xlsx
- the Article raw data/mRNA expression levels of antioxidant and immune factors in immune organs by qpcr/21d-免疫因子基因qpcr/21d-胸腺-inf-γ.xlsx
- the Article raw data/mRNA expression levels of antioxidant and immune factors in immune organs by qpcr/21d-免疫因子基因qpcr/21d-胸腺-tnf-α.xlsx
- the Article raw data/mRNA expression levels of antioxidant and immune factors in immune organs by qpcr/21d-免疫因子基因qpcr/21d-脾脏-il-2.xlsx
- the Article raw data/mRNA expression levels of antioxidant and immune factors in immune organs by qpcr/21d-免疫因子基因qpcr/21d-脾脏-il-4.xlsx
- the Article raw data/mRNA expression levels of antioxidant and immune factors in immune organs by qpcr/21d-免疫因子基因qpcr/21d-脾脏-il-6.xlsx
- the Article raw data/mRNA expression levels of antioxidant and immune factors in immune organs by qpcr/21d-免疫因子基因qpcr/21d-脾脏-inf-γ.xlsx
- the Article raw data/mRNA expression levels of antioxidant and immune factors in immune organs by qpcr/21d-免疫因子基因qpcr/21d-脾脏-tnf-α.xlsx
- the Article raw data/mRNA expression levels of antioxidant and immune factors in immune organs by qpcr/21d-免疫因子基因qpcr/21d免疫基因qpcr(带数据源).pptx
- the Article raw data/mRNA expression levels of antioxidant and immune factors in immune organs by qpcr/21d-抗氧化基因qpcr/
- the Article raw data/mRNA expression levels of antioxidant and immune factors in immune organs by qpcr/21d-抗氧化基因qpcr/21d-法氏囊-CAT.xlsx
- the Article raw data/mRNA expression levels of antioxidant and immune factors in immune organs by qpcr/21d-抗氧化基因qpcr/21d-法氏囊-gsh-px.xlsx
- the Article raw data/mRNA expression levels of antioxidant and immune factors in immune organs by qpcr/21d-抗氧化基因qpcr/21d-法氏囊-sod.xlsx
- the Article raw data/mRNA expression levels of antioxidant and immune factors in immune organs by qpcr/21d-抗氧化基因qpcr/21d-胸腺-CAT.xlsx
- the Article raw data/mRNA expression levels of antioxidant and immune factors in immune organs by qpcr/21d-抗氧化基因qpcr/21d-胸腺-gsh-px.xlsx
- the Article raw data/mRNA expression levels of antioxidant and immune factors in immune organs by qpcr/21d-抗氧化基因qpcr/21d-胸腺-sod.xlsx
- the Article raw data/mRNA expression levels of antioxidant and immune factors in immune organs by qpcr/21d-抗氧化基因qpcr/21d-脾脏-CAT.xlsx
- the Article raw data/mRNA expression levels of antioxidant and immune factors in immune organs by qpcr/21d-抗氧化基因qpcr/21d-脾脏-gsh-px.xlsx
- the Article raw data/mRNA expression levels of antioxidant and immune factors in immune organs by qpcr/21d-抗氧化基因qpcr/21d-脾脏-sod.xlsx
- the Article raw data/mRNA expression levels of antioxidant and immune factors in immune organs by qpcr/21d-抗氧化基因qpcr/21d抗氧化基因qpcr(带数据源).pptx
- the Article raw data/mRNA expression levels of antioxidant and immune factors in immune organs by qpcr/42d-免疫因子基因qpcr/
- the Article raw data/mRNA expression levels of antioxidant and immune factors in immune organs by qpcr/42d-免疫因子基因qpcr/42d-法氏囊-il-2.xlsx
- the Article raw data/mRNA expression levels of antioxidant and immune factors in immune organs by qpcr/42d-免疫因子基因qpcr/42d-法氏囊-il-4.xlsx
- the Article raw data/mRNA expression levels of antioxidant and immune factors in immune organs by qpcr/42d-免疫因子基因qpcr/42d-法氏囊-il-6.xlsx
- the Article raw data/mRNA expression levels of antioxidant and immune factors in immune organs by qpcr/42d-免疫因子基因qpcr/42d-法氏囊-inf-γ.xlsx
- the Article raw data/mRNA expression levels of antioxidant and immune factors in immune organs by qpcr/42d-免疫因子基因qpcr/42d-法氏囊-tnf-α.xlsx
- the Article raw data/mRNA expression levels of antioxidant and immune factors in immune organs by qpcr/42d-免疫因子基因qpcr/42d-胸腺-il-2.xlsx
- the Article raw data/mRNA expression levels of antioxidant and immune factors in immune organs by qpcr/42d-免疫因子基因qpcr/42d-胸腺-il-4.xlsx
- the Article raw data/mRNA expression levels of antioxidant and immune factors in immune organs by qpcr/42d-免疫因子基因qpcr/42d-胸腺-il-6.xlsx
- the Article raw data/mRNA expression levels of antioxidant and immune factors in immune organs by qpcr/42d-免疫因子基因qpcr/42d-胸腺-inf-γ.xlsx
- the Article raw data/mRNA expression levels of antioxidant and immune factors in immune organs by qpcr/42d-免疫因子基因qpcr/42d-胸腺-tnf-α.xlsx
- the Article raw data/mRNA expression levels of antioxidant and immune factors in immune organs by qpcr/42d-免疫因子基因qpcr/42d-脾脏-il-2.xlsx
- the Article raw data/mRNA expression levels of antioxidant and immune factors in immune organs by qpcr/42d-免疫因子基因qpcr/42d-脾脏-il-4.xlsx
- the Article raw data/mRNA expression levels of antioxidant and immune factors in immune organs by qpcr/42d-免疫因子基因qpcr/42d-脾脏-il-6.xlsx
- the Article raw data/mRNA expression levels of antioxidant and immune factors in immune organs by qpcr/42d-免疫因子基因qpcr/42d-脾脏-inf-γ.xlsx
- the Article raw data/mRNA expression levels of antioxidant and immune factors in immune organs by qpcr/42d-免疫因子基因qpcr/42d-脾脏-tnf-α.xlsx
- the Article raw data/mRNA expression levels of antioxidant and immune factors in immune organs by qpcr/42d-免疫因子基因qpcr/42d免疫基因qpcr(带数据源).pptx
- the Article raw data/mRNA expression levels of antioxidant and immune factors in immune organs by qpcr/42d-抗氧化基因qpcr/
- the Article raw data/mRNA expression levels of antioxidant and immune factors in immune organs by qpcr/42d-抗氧化基因qpcr/42d-法氏囊-CAT.xlsx
- the Article raw data/mRNA expression levels of antioxidant and immune factors in immune organs by qpcr/42d-抗氧化基因qpcr/42d-法氏囊-gsh-px.xlsx
- the Article raw data/mRNA expression levels of antioxidant and immune factors in immune organs by qpcr/42d-抗氧化基因qpcr/42d-法氏囊-sod.xlsx
- the Article raw data/mRNA expression levels of antioxidant and immune factors in immune organs by qpcr/42d-抗氧化基因qpcr/42d-胸腺-CAT.xlsx
- the Article raw data/mRNA expression levels of antioxidant and immune factors in immune organs by qpcr/42d-抗氧化基因qpcr/42d-胸腺-gsh-px.xlsx
- the Article raw data/mRNA expression levels of antioxidant and immune factors in immune organs by qpcr/42d-抗氧化基因qpcr/42d-胸腺-sod.xlsx
- the Article raw data/mRNA expression levels of antioxidant and immune factors in immune organs by qpcr/42d-抗氧化基因qpcr/42d-脾脏-CAT.xlsx
- the Article raw data/mRNA expression levels of antioxidant and immune factors in immune organs by qpcr/42d-抗氧化基因qpcr/42d-脾脏-gsh-px.xlsx
- the Article raw data/mRNA expression levels of antioxidant and immune factors in immune organs by qpcr/42d-抗氧化基因qpcr/42d-脾脏-sod.xlsx
- the Article raw data/mRNA expression levels of antioxidant and immune factors in immune organs by qpcr/42d-抗氧化基因qpcr/42d抗氧化基因qpcr(带数据源).pptx
- the Article raw data/mRNA expression levels of antioxidant and immune factors in immune organs by qpcr/qPCR熔解曲线.zip
- the Article raw data/Serum antioxidant index  by elisa/
- the Article raw data/Serum antioxidant index  by elisa/21d试剂盒/
- the Article raw data/Serum antioxidant index  by elisa/21d试剂盒/21d抗氧化(带数据源).pptx
- the Article raw data/Serum antioxidant index  by elisa/21d试剂盒/CAT.xlsx
- the Article raw data/Serum antioxidant index  by elisa/21d试剂盒/gsh-px一.xlsx
- the Article raw data/Serum antioxidant index  by elisa/21d试剂盒/MDA.xlsx
- the Article raw data/Serum antioxidant index  by elisa/21d试剂盒/SOD.xlsx
- the Article raw data/Serum antioxidant index  by elisa/42d试剂盒/
- the Article raw data/Serum antioxidant index  by elisa/42d试剂盒/42d抗氧化(带数据源).pptx
- the Article raw data/Serum antioxidant index  by elisa/42d试剂盒/cat.xlsx
- the Article raw data/Serum antioxidant index  by elisa/42d试剂盒/gsh-px.xlsx
- the Article raw data/Serum antioxidant index  by elisa/42d试剂盒/MDA.xlsx
- the Article raw data/Serum antioxidant index  by elisa/42d试剂盒/SOD .xlsx
- the Article raw data/Serum barrier factor determination by elisa/
- the Article raw data/Serum barrier factor determination by elisa/42d-D-LA .xlsx
- the Article raw data/Serum barrier factor determination by elisa/42d-dao.xlsx
- the Article raw data/Serum cytokine, Complement and immunoglobulin  by elisa/
- the Article raw data/Serum cytokine, Complement and immunoglobulin  by elisa/21d elisa试剂盒/
- the Article raw data/Serum cytokine, Complement and immunoglobulin  by elisa/21d elisa试剂盒/21d免疫试剂盒(带数据源).pptx
- the Article raw data/Serum cytokine, Complement and immunoglobulin  by elisa/21d elisa试剂盒/c3.xlsx
- the Article raw data/Serum cytokine, Complement and immunoglobulin  by elisa/21d elisa试剂盒/c4.xlsx
- the Article raw data/Serum cytokine, Complement and immunoglobulin  by elisa/21d elisa试剂盒/IFN-γ.xlsx
- the Article raw data/Serum cytokine, Complement and immunoglobulin  by elisa/21d elisa试剂盒/IgG.xlsx
- the Article raw data/Serum cytokine, Complement and immunoglobulin  by elisa/21d elisa试剂盒/IgM.xlsx
- the Article raw data/Serum cytokine, Complement and immunoglobulin  by elisa/21d elisa试剂盒/il-2.xlsx
- the Article raw data/Serum cytokine, Complement and immunoglobulin  by elisa/21d elisa试剂盒/IL-4.xlsx
- the Article raw data/Serum cytokine, Complement and immunoglobulin  by elisa/21d elisa试剂盒/IL-6 .xlsx
- the Article raw data/Serum cytokine, Complement and immunoglobulin  by elisa/21d elisa试剂盒/lgA.xlsx
- the Article raw data/Serum cytokine, Complement and immunoglobulin  by elisa/21d elisa试剂盒/TNF-α.xlsx
- the Article raw data/Serum cytokine, Complement and immunoglobulin  by elisa/42d elisa试剂盒/
- the Article raw data/Serum cytokine, Complement and immunoglobulin  by elisa/42d elisa试剂盒/42d免疫(带数据源).pptx
- the Article raw data/Serum cytokine, Complement and immunoglobulin  by elisa/42d elisa试剂盒/C3.xlsx
- the Article raw data/Serum cytokine, Complement and immunoglobulin  by elisa/42d elisa试剂盒/C4.xlsx
- the Article raw data/Serum cytokine, Complement and immunoglobulin  by elisa/42d elisa试剂盒/IFN-γ.xlsx
- the Article raw data/Serum cytokine, Complement and immunoglobulin  by elisa/42d elisa试剂盒/IgG.xlsx
- the Article raw data/Serum cytokine, Complement and immunoglobulin  by elisa/42d elisa试剂盒/IL-2.xlsx
- the Article raw data/Serum cytokine, Complement and immunoglobulin  by elisa/42d elisa试剂盒/il-4.xlsx
- the Article raw data/Serum cytokine, Complement and immunoglobulin  by elisa/42d elisa试剂盒/IL-6.xlsx
- the Article raw data/Serum cytokine, Complement and immunoglobulin  by elisa/42d elisa试剂盒/TNF-α.xlsx
- the Article raw data/the growth performance of Leizhou black ducks(with raw data).pptx
