# Supplementary material for: The active roles of Rhodotorula mucilaginosa ZTHY2 in regulating antioxidant capacity and immune function of Leizhou black ducks
Source: Front Vet Sci. 2025 Jan 30;12:1494892. doi: 10.3389/fvets.2025.1494892 (PMC11821949; doi:10.3389/fvets.2025.1494892)
Supplement: Supplementary file 1 [file Data_Sheet_1.ZIP › the Article raw data/mRNA expression levels of antioxidant and immune factors in immune organs by qpcr/21d-免疫因子基因qpcr/21d-法氏囊-inf-γ.xlsx]

## Sheet: Sheet1
	对照组	2×107CFU/kg RM组	2×108CFU/kg RM组	2×109CFU/kg RM组	2×109CFU/kg LA组
	26.46	26.37	26.1	26.41	25.57
	26.88	26.5	25.78	26.08	25.59
	26.43	26.94	25.97	26.03	25.89
	对照组	2×107CFU/kg RM组	2×108CFU/kg RM组	2×109CFU/kg RM组	2×109CFU/kg LA组
	26.01	25.83	25.87	25.07	25.57
	25.79	26.06	25.8	24.8	25.7
	26.09	26.3	25.75	25.11	25.63
	对照组	2×107CFU/kg RM组	2×108CFU/kg RM组	2×109CFU/kg RM组	2×109CFU/kg LA组
	27.35	27.16	25.53	27.15	25.22
	27.2	26.81	25.97	27.14	25.6
	27.2	27	25.97	27.17	25.54
做图数据	对照组	2×107CFU/kg RM组	2×108CFU/kg RM组	2×109CFU/kg RM组	2×109CFU/kg LA组
	1	1.27	1.63	1.81	1.71
	1	1.13	1.25	2.52	1.02
	1	1.23	1.35	2.23	1.98
