# Supplementary material for: The active roles of Rhodotorula mucilaginosa ZTHY2 in regulating antioxidant capacity and immune function of Leizhou black ducks
Source: Front Vet Sci. 2025 Jan 30;12:1494892. doi: 10.3389/fvets.2025.1494892 (PMC11821949; doi:10.3389/fvets.2025.1494892)
Supplement: Supplementary file 1 [file Data_Sheet_1.ZIP › the Article raw data/mRNA expression levels of antioxidant and immune factors in immune organs by qpcr/21d-免疫因子基因qpcr/21d-法氏囊-tnf-α.xlsx]

## Sheet: Sheet1
	对照组	2×107CFU/kg RM组	2×108CFU/kg RM组	2×109CFU/kg RM组	2×109CFU/kg LA组
	20.81	20.34	20.29	19.51	20.53
	21.11	20.7	20.29	19.38	20.31
	20.66	20.46	20.28	19.43	20.41
	对照组	2×107CFU/kg RM组	2×108CFU/kg RM组	2×109CFU/kg RM组	2×109CFU/kg LA组
	20.15	20.39	20.2	20.07	19.89
	20.05	20.23	20.11	19.95	19.82
	20.24	20.39	20.12	19.96	19.86
	对照组	2×107CFU/kg RM组	2×108CFU/kg RM组	2×109CFU/kg RM组	2×109CFU/kg LA组
	21.58	21.38	20.27	21.14	20.61
	21.31	21.28	19.98	21.37	20.42
	21.27	21.43	20.14	21.04	20.31
做图数据	对照组	2×107CFU/kg RM组	2×108CFU/kg RM组	2×109CFU/kg RM组	2×109CFU/kg LA组
	1	1.63	1.58	3.59	1.24
	1	1.07	1.14	1.45	1.01
	1	1.04	1.19	2.41	1.09
