# Supplementary material for: The active roles of Rhodotorula mucilaginosa ZTHY2 in regulating antioxidant capacity and immune function of Leizhou black ducks
Source: Front Vet Sci. 2025 Jan 30;12:1494892. doi: 10.3389/fvets.2025.1494892 (PMC11821949; doi:10.3389/fvets.2025.1494892)
Supplement: Supplementary file 1 [file Data_Sheet_1.ZIP › the Article raw data/mRNA expression levels of antioxidant and immune factors in immune organs by qpcr/21d-免疫因子基因qpcr/21d-胸腺-il-2.xlsx]

## Sheet: Sheet1
	对照组	2×107CFU/kg RM组	2×108CFU/kg RM组	2×109CFU/kg RM组	2×109CFU/kg LA组
	28.37	27.9	27.3	27.56	27.08
	28.73	27.42	27.34	27.53	26.68
	29.03	27.61	27.66	27.81	26.9
	对照组	2×107CFU/kg RM组	2×108CFU/kg RM组	2×109CFU/kg RM组	2×109CFU/kg LA组
	29.19	28.4	28.18	28.45	27.9
	29.38	28.53	28.16	28.25	27.61
	29.41	28.63	28.22	28.65	27.25
	对照组	2×107CFU/kg RM组	2×108CFU/kg RM组	2×109CFU/kg RM组	2×109CFU/kg LA组
	28.37	28.22	27.75	28.15	26.66
	28.59	27.95	27.62	28.02	26.98
	28.63	28	27.64	28.08	26.87
做图数据	对照组	2×107CFU/kg RM组	2×108CFU/kg RM组	2×109CFU/kg RM组	2×109CFU/kg LA组
	1	2.04	1.95	1.71	3.05
	1	1.87	1.72	1.68	2.42
	1	1.97	2.13	1.88	3.52
