# Supplementary material for: The active roles of Rhodotorula mucilaginosa ZTHY2 in regulating antioxidant capacity and immune function of Leizhou black ducks
Source: Front Vet Sci. 2025 Jan 30;12:1494892. doi: 10.3389/fvets.2025.1494892 (PMC11821949; doi:10.3389/fvets.2025.1494892)
Supplement: Supplementary file 1 [file Data_Sheet_1.ZIP › the Article raw data/mRNA expression levels of antioxidant and immune factors in immune organs by qpcr/21d-免疫因子基因qpcr/21d-胸腺-il-4.xlsx]

## Sheet: Sheet1
	对照组	2×107CFU/kg RM组	2×108CFU/kg RM组	2×109CFU/kg RM组	2×109CFU/kg LA组
	28.52	27.87	27.67	28.28	27.58
	28.57	27.71	28.09	28.21	27.32
	28.17	27.78	28.04	28.25	27.63
	对照组	2×107CFU/kg RM组	2×108CFU/kg RM组	2×109CFU/kg RM组	2×109CFU/kg LA组
	29.35	28.58	28.37	29.07	28.31
	29.04	28.67	28.84	29.33	27.82
	29.28	28.68	28.91	28.79	27.75
	对照组	2×107CFU/kg RM组	2×108CFU/kg RM组	2×109CFU/kg RM组	2×109CFU/kg LA组
	29.68	29.09	27.72	28.87	28.31
	29.87	29.17	28.18	28.95	28.3
	29.86	28.89	28.18	29.04	28.29
做图数据	对照组	2×107CFU/kg RM组	2×108CFU/kg RM组	2×109CFU/kg RM组	2×109CFU/kg LA组
	1	1.71	1.14	1.03	1.56
	1	1.67	1.49	1.35	1.39
	1	1.59	1.14	1.03	1.74
