# Supplementary material for: The active roles of Rhodotorula mucilaginosa ZTHY2 in regulating antioxidant capacity and immune function of Leizhou black ducks
Source: Front Vet Sci. 2025 Jan 30;12:1494892. doi: 10.3389/fvets.2025.1494892 (PMC11821949; doi:10.3389/fvets.2025.1494892)
Supplement: Supplementary file 1 [file Data_Sheet_1.ZIP › the Article raw data/mRNA expression levels of antioxidant and immune factors in immune organs by qpcr/21d-免疫因子基因qpcr/21d-胸腺-il-6.xlsx]

## Sheet: Sheet1
	对照组	2×107CFU/kg RM组	2×108CFU/kg RM组	2×109CFU/kg RM组	2×109CFU/kg LA组
	28.38	28.01	27.39	27.85	27.56
	28.41	27.92	27.4	28.08	27.41
	28.26	28.12	27.65	27.72	27.58
	对照组	2×107CFU/kg RM组	2×108CFU/kg RM组	2×109CFU/kg RM组	2×109CFU/kg LA组
	27.99	27.48	26.61	26.53	26.85
	27.58	27.13	26.81	26.52	27.13
	28.07	27.06	26.52	26.44	27.04
	对照组	2×107CFU/kg RM组	2×108CFU/kg RM组	2×109CFU/kg RM组	2×109CFU/kg LA组
	27.57	27.46	27.23	27.09	27.26
	27.56	27.22	27.01	26.79	27.1
	27.29	27.25	26.52	27.15	27.28
做图数据	对照组	2×107CFU/kg RM组	2×108CFU/kg RM组	2×109CFU/kg RM组	2×109CFU/kg LA组
	1	1.54	1.88	2.09	1.57
	1	1.49	1.44	1.26	1.27
	1	1.58	1.76	1.91	1.31
