# Supplementary material for: The active roles of Rhodotorula mucilaginosa ZTHY2 in regulating antioxidant capacity and immune function of Leizhou black ducks
Source: Front Vet Sci. 2025 Jan 30;12:1494892. doi: 10.3389/fvets.2025.1494892 (PMC11821949; doi:10.3389/fvets.2025.1494892)
Supplement: Supplementary file 1 [file Data_Sheet_1.ZIP › the Article raw data/mRNA expression levels of antioxidant and immune factors in immune organs by qpcr/21d-免疫因子基因qpcr/21d-胸腺-inf-γ.xlsx]

## Sheet: Sheet1
	对照组	2×107CFU/kg RM组	2×108CFU/kg RM组	2×109CFU/kg RM组	2×109CFU/kg LA组
	27.24	26.7	26.28	25.78	25.72
	26.75	26.76	26.25	26.3	25.78
	26.58	26.82	26.27	26.1	25.85
	对照组	2×107CFU/kg RM组	2×108CFU/kg RM组	2×109CFU/kg RM组	2×109CFU/kg LA组
	27.38	27.04	26.51	26.17	26.72
	27.21	27.01	26.79	25.78	26.73
	27.25	27.08	26.41	26.28	26.71
	对照组	2×107CFU/kg RM组	2×108CFU/kg RM组	2×109CFU/kg RM组	2×109CFU/kg LA组
	27.03	26.51	25.77	25.52	26.37
	26.61	26.21	25.74	25.51	26.21
	27.05	26.29	25.83	25.44	26.37
做图数据	对照组	2×107CFU/kg RM组	2×108CFU/kg RM组	2×109CFU/kg RM组	2×109CFU/kg LA组
	1	1.27	1.13	2.19	0.92
	1	1.05	1.06	2.36	1.42
	1	1.07	1.42	3.15	1.26
