# Supplementary material for: The active roles of Rhodotorula mucilaginosa ZTHY2 in regulating antioxidant capacity and immune function of Leizhou black ducks
Source: Front Vet Sci. 2025 Jan 30;12:1494892. doi: 10.3389/fvets.2025.1494892 (PMC11821949; doi:10.3389/fvets.2025.1494892)
Supplement: Supplementary file 1 [file Data_Sheet_1.ZIP › the Article raw data/mRNA expression levels of antioxidant and immune factors in immune organs by qpcr/21d-免疫因子基因qpcr/21d-胸腺-tnf-α.xlsx]

## Sheet: Sheet1
	对照组	2×107CFU/kg RM组	2×108CFU/kg RM组	2×109CFU/kg RM组	2×109CFU/kg LA组
	20.39	20.52	20.53	20.58	20.17
	20.67	20.48	20.4	20.62	19.99
	20.53	20.58	20.32	20.66	20.08
	对照组	2×107CFU/kg RM组	2×108CFU/kg RM组	2×109CFU/kg RM组	2×109CFU/kg LA组
	20.98	20.63	20.42	20.53	20.66
	20.59	20.78	20.46	20.64	19.75
	20.57	20.47	20.33	20.54	19.75
	对照组	2×107CFU/kg RM组	2×108CFU/kg RM组	2×109CFU/kg RM组	2×109CFU/kg LA组
	21.16	21.47	21.14	21.27	21.18
	21.17	21.62	21.08	21.18	20.79
	21.07	21.39	20.91	21.32	20.76
做图数据	对照组	2×107CFU/kg RM组	2×108CFU/kg RM组	2×109CFU/kg RM组	2×109CFU/kg LA组
	1	1.11	0.87	0.86	1.13
	1	1.09	0.98	0.97	1.22
	1	0.83	0.84	0.83	0.84
