# Supplementary material for: The active roles of Rhodotorula mucilaginosa ZTHY2 in regulating antioxidant capacity and immune function of Leizhou black ducks
Source: Front Vet Sci. 2025 Jan 30;12:1494892. doi: 10.3389/fvets.2025.1494892 (PMC11821949; doi:10.3389/fvets.2025.1494892)
Supplement: Supplementary file 1 [file Data_Sheet_1.ZIP › the Article raw data/mRNA expression levels of antioxidant and immune factors in immune organs by qpcr/21d-抗氧化基因qpcr/21d-法氏囊-CAT.xlsx]

## Sheet: Sheet1
	对照组	2×107CFU/kg RM组	2×108CFU/kg RM组	2×109CFU/kg RM组	2×109CFU/kg LA组
	19.07	19.3	17.57	17.98	18.5
	20.75	19.36	18.28	18.09	18.96
	20.48	19.33	17.5	18.22	19.04
	19.21	19.89	19.03	19.36	18.35
	19.15	19.28	19.32	19.61	18.4
	19.26	19.58	19.34	19.74	19.61
	20.03	19.05	18.59	20.96	18.22
	19.88	19.55	18.1	20.54	18.23
	19.96	19.19	18.24	20.46	18.22
做图数据	对照组	2×107CFU/kg RM组	2×108CFU/kg RM组	2×109CFU/kg RM组	2×109CFU/kg LA组
	1.15	1.95	3.15	3.67	1.97
	1.01	1.32	1.82	1.86	1.58
	1.01	1.42	1.73	1.67	2.99
