# Supplementary material for: The active roles of Rhodotorula mucilaginosa ZTHY2 in regulating antioxidant capacity and immune function of Leizhou black ducks
Source: Front Vet Sci. 2025 Jan 30;12:1494892. doi: 10.3389/fvets.2025.1494892 (PMC11821949; doi:10.3389/fvets.2025.1494892)
Supplement: Supplementary file 1 [file Data_Sheet_1.ZIP › the Article raw data/mRNA expression levels of antioxidant and immune factors in immune organs by qpcr/21d-抗氧化基因qpcr/21d-法氏囊-sod.xlsx]

## Sheet: Sheet1
	对照组	2×107CFU/kg RM组	2×108CFU/kg RM组	2×109CFU/kg RM组	2×109CFU/kg LA组
	17.21	16.23	15.21	15.38	15.7
	17.25	16.42	15.48	15.37	15.47
	17.17	16.54	15.32	15.76	16
	对照组	2×107CFU/kg RM组	2×108CFU/kg RM组	2×109CFU/kg RM组	2×109CFU/kg LA组
	16.93	17.12	16.99	15.88	15.48
	17.54	17.28	17.05	16.11	15.79
	17.88	17.35	17.27	16.44	15.96
	对照组	2×107CFU/kg RM组	2×108CFU/kg RM组	2×109CFU/kg RM组	2×109CFU/kg LA组
	17.59	17.01	16.16	18.48	16.62
	17.14	16.98	16.69	18.4	15.4
	17.31	16.91	16.22	18.65	15.68
做图数据	对照组	2×107CFU/kg RM组	2×108CFU/kg RM组	2×109CFU/kg RM组	2×109CFU/kg LA组
	1	2.02	2.26	3.01	2.29
	1	1.94	2.35	5.99	3.62
	1	1.13	1.11	1.21	2.61
