# Supplementary material for: The active roles of Rhodotorula mucilaginosa ZTHY2 in regulating antioxidant capacity and immune function of Leizhou black ducks
Source: Front Vet Sci. 2025 Jan 30;12:1494892. doi: 10.3389/fvets.2025.1494892 (PMC11821949; doi:10.3389/fvets.2025.1494892)
Supplement: Supplementary file 1 [file Data_Sheet_1.ZIP › the Article raw data/mRNA expression levels of antioxidant and immune factors in immune organs by qpcr/21d-抗氧化基因qpcr/21d-胸腺-sod.xlsx]

## Sheet: Sheet1
	对照组	2×107CFU/kg RM组	2×108CFU/kg RM组	2×109CFU/kg RM组	2×109CFU/kg LA组
	17.1	16.9	16.69	16.02	17.01
	17.82	16.93	16.63	16.16	16.67
	17.46	17.01	16.62	16.08	16.57
	对照组	2×107CFU/kg RM组	2×108CFU/kg RM组	2×109CFU/kg RM组	2×109CFU/kg LA组
	17.84	17.29	16.6	17.39	17.53
	17.12	17	16.61	16.05	16.84
	17.25	17.47	16.36	16.11	17.03
	对照组	2×107CFU/kg RM组	2×108CFU/kg RM组	2×109CFU/kg RM组	2×109CFU/kg LA组
	17.73	17.33	17.09	16.6	17.12
	17.47	17.04	16.73	16.19	17.01
	17.53	17.02	16.76	16.15	16.79
做图数据	对照组	2×107CFU/kg RM组	2×108CFU/kg RM组	2×109CFU/kg RM组	2×109CFU/kg LA组
	1	1.46	1.39	2.28	1.03
	1	1.08	1.47	1.61	1.05
	1	1.93	1.94	3.34	1.65
