# Supplementary material for: The active roles of Rhodotorula mucilaginosa ZTHY2 in regulating antioxidant capacity and immune function of Leizhou black ducks
Source: Front Vet Sci. 2025 Jan 30;12:1494892. doi: 10.3389/fvets.2025.1494892 (PMC11821949; doi:10.3389/fvets.2025.1494892)
Supplement: Supplementary file 1 [file Data_Sheet_1.ZIP › the Article raw data/mRNA expression levels of antioxidant and immune factors in immune organs by qpcr/42d-免疫因子基因qpcr/42d-法氏囊-il-2.xlsx]

## Sheet: Sheet1
	对照组	2×107CFU/kg RM组	2×108CFU/kg RM组	2×109CFU/kg RM组	2×109CFU/kg LA组
	28.72	29.59	29.64	28.18	28.27
	28.75	28.89	29.15	27.88	28.06
	29.04	30.02	29.09	28.07	28.16
	对照组	2×107CFU/kg RM组	2×108CFU/kg RM组	2×109CFU/kg RM组	2×109CFU/kg LA组
	27.81	28.02	28.13	26.86	26.71
	27.74	29.25	28.58	26.6	26.9
	27.37	28.67	28.16	27.36	26.8
	对照组	2×107CFU/kg RM组	2×108CFU/kg RM组	2×109CFU/kg RM组	2×109CFU/kg LA组
	28.62	29.51	29.22	28.06	27.57
	28.56	29.13	29.34	27.45	27.78
	28.75	29.02	29.1	27.94	28.05
做图数据	对照组	2×107CFU/kg RM组	2×108CFU/kg RM组	2×109CFU/kg RM组	2×109CFU/kg LA组
	1	1.23	1.43	2.54	1.43
	1	0.54	0.64	1.71	1.03
	1	0.71	0.74	2.22	1.46
