# Supplementary material for: The active roles of Rhodotorula mucilaginosa ZTHY2 in regulating antioxidant capacity and immune function of Leizhou black ducks
Source: Front Vet Sci. 2025 Jan 30;12:1494892. doi: 10.3389/fvets.2025.1494892 (PMC11821949; doi:10.3389/fvets.2025.1494892)
Supplement: Supplementary file 1 [file Data_Sheet_1.ZIP › the Article raw data/mRNA expression levels of antioxidant and immune factors in immune organs by qpcr/42d-免疫因子基因qpcr/42d-法氏囊-il-6.xlsx]

## Sheet: Sheet1
	对照组	2×107CFU/kg RM组	2×108CFU/kg RM组	2×109CFU/kg RM组	2×109CFU/kg LA组
	26.19	26.3	26.31	25.22	25.18
	26.23	26.12	26.41	25.2	24.72
	25.85	26.2	26.8	25.5	25.03
	对照组	2×107CFU/kg RM组	2×108CFU/kg RM组	2×109CFU/kg RM组	2×109CFU/kg LA组
	26.17	26.21	26	26.02	24.68
	26.15	26.14	26.05	26.22	25.02
	26.61	26.23	25.81	26.25	24.56
	对照组	2×107CFU/kg RM组	2×108CFU/kg RM组	2×109CFU/kg RM组	2×109CFU/kg LA组
	26.52	26.18	24.82	25.46	26.16
	26.59	26.1	25.04	25.44	26.19
	26.53	26.28	25.01	25.6	26
做图数据	对照组	2×107CFU/kg RM组	2×108CFU/kg RM组	2×109CFU/kg RM组	2×109CFU/kg LA组
	1	1.02	1.06	3.12	1.85
	1	1.75	2.39	2.61	2.22
	1	1.27	3.55	3.93	1.26
