# Supplementary material for: The active roles of Rhodotorula mucilaginosa ZTHY2 in regulating antioxidant capacity and immune function of Leizhou black ducks
Source: Front Vet Sci. 2025 Jan 30;12:1494892. doi: 10.3389/fvets.2025.1494892 (PMC11821949; doi:10.3389/fvets.2025.1494892)
Supplement: Supplementary file 1 [file Data_Sheet_1.ZIP › the Article raw data/mRNA expression levels of antioxidant and immune factors in immune organs by qpcr/42d-免疫因子基因qpcr/42d-法氏囊-inf-γ.xlsx]

## Sheet: Sheet1
	对照组	2×107CFU/kg RM组	2×108CFU/kg RM组	2×109CFU/kg RM组	2×109CFU/kg LA组
	26.44	27.54	27.46	26.96	26.38
	26.34	28.03	27.68	26.85	26.38
	26.57	27.64	27.4	27.29	26.38
	对照组	2×107CFU/kg RM组	2×108CFU/kg RM组	2×109CFU/kg RM组	2×109CFU/kg LA组
	26.2	27.27	27.07	26.41	26.22
	25.85	27.53	27.06	26.82	25.74
	25.76	27.32	26.72	26.94	25.78
	对照组	2×107CFU/kg RM组	2×108CFU/kg RM组	2×109CFU/kg RM组	2×109CFU/kg LA组
	26.83	28.06	27.87	27.1	26.83
	26.87	28.33	27.5	27.14	26.54
	26.74	28.16	27.52	27.59	26.65
做图数据	对照组	2×107CFU/kg RM组	2×108CFU/kg RM组	2×109CFU/kg RM组	2×109CFU/kg LA组
	1	0.76	0.93	0.98	0.94
	1	0.38	0.49	0.61	0.59
	1	0.41	0.63	0.91	0.89
