# Supplementary material for: The active roles of Rhodotorula mucilaginosa ZTHY2 in regulating antioxidant capacity and immune function of Leizhou black ducks
Source: Front Vet Sci. 2025 Jan 30;12:1494892. doi: 10.3389/fvets.2025.1494892 (PMC11821949; doi:10.3389/fvets.2025.1494892)
Supplement: Supplementary file 1 [file Data_Sheet_1.ZIP › the Article raw data/mRNA expression levels of antioxidant and immune factors in immune organs by qpcr/42d-免疫因子基因qpcr/42d-法氏囊-tnf-α.xlsx]

## Sheet: Sheet1
	对照组	2×107CFU/kg RM组	2×108CFU/kg RM组	2×109CFU/kg RM组	2×109CFU/kg LA组
	20.42	21.11	20.66	20.39	19.71
	20.7	20.83	20.47	20.02	20.03
	20.36	21.04	20.89	20.42	20.06
	对照组	2×107CFU/kg RM组	2×108CFU/kg RM组	2×109CFU/kg RM组	2×109CFU/kg LA组
	22.02	21	20.44	20.22	19.52
	20.73	21.34	20.41	20.31	19.96
	20.89	21.06	20.29	20.43	19.72
	对照组	2×107CFU/kg RM组	2×108CFU/kg RM组	2×109CFU/kg RM组	2×109CFU/kg LA组
	21	21.36	21.17	21	20.39
	21.45	20.88	20.91	20.87	20.3
	20.95	21.27	21.33	21.07	20.49
做图数据	对照组	2×107CFU/kg RM组	2×108CFU/kg RM组	2×109CFU/kg RM组	2×109CFU/kg LA组
	1	1.31	1.72	1.71	1.33
	1	1.09	1.76	1.91	1.62
	1	1.03	1.11	1.37	1.35
