# Supplementary material for: The active roles of Rhodotorula mucilaginosa ZTHY2 in regulating antioxidant capacity and immune function of Leizhou black ducks
Source: Front Vet Sci. 2025 Jan 30;12:1494892. doi: 10.3389/fvets.2025.1494892 (PMC11821949; doi:10.3389/fvets.2025.1494892)
Supplement: Supplementary file 1 [file Data_Sheet_1.ZIP › the Article raw data/mRNA expression levels of antioxidant and immune factors in immune organs by qpcr/42d-免疫因子基因qpcr/42d-胸腺-il-2.xlsx]

## Sheet: Sheet1
	对照组	2×107CFU/kg RM组	2×108CFU/kg RM组	2×109CFU/kg RM组	2×109CFU/kg LA组
	29.04	29.16	28.59	28.6	28.21
	29.3	29.3	29.01	28.15	28.38
	29.15	29.17	28.9	28.12	28.29
	对照组	2×107CFU/kg RM组	2×108CFU/kg RM组	2×109CFU/kg RM组	2×109CFU/kg LA组
	27.96	28.51	27.7	27.37	27.53
	27.48	28.52	27.71	27.18	27.59
	27.9	28.18	27.58	27.44	27.67
	对照组	2×107CFU/kg RM组	2×108CFU/kg RM组	2×109CFU/kg RM组	2×109CFU/kg LA组
	28.26	29.16	28.14	27.44	27.77
	28.08	28.94	28.03	27.61	27.68
	28.44	28.96	27.66	27.35	27.72
做图数据	对照组	2×107CFU/kg RM组	2×108CFU/kg RM组	2×109CFU/kg RM组	2×109CFU/kg LA组
	1	1.28	1.28	1.41	1.17
	1	1.28	1.28	1.26	1.26
	1	1.15	1.25	1.43	1.31
