# Supplementary material for: The active roles of Rhodotorula mucilaginosa ZTHY2 in regulating antioxidant capacity and immune function of Leizhou black ducks
Source: Front Vet Sci. 2025 Jan 30;12:1494892. doi: 10.3389/fvets.2025.1494892 (PMC11821949; doi:10.3389/fvets.2025.1494892)
Supplement: Supplementary file 1 [file Data_Sheet_1.ZIP › the Article raw data/mRNA expression levels of antioxidant and immune factors in immune organs by qpcr/42d-免疫因子基因qpcr/42d-胸腺-il-4.xlsx]

## Sheet: Sheet1
	对照组	2×107CFU/kg RM组	2×108CFU/kg RM组	2×109CFU/kg RM组	2×109CFU/kg LA组
	28.82	28.84	28.58	28	28.29
	29.02	28.86	28.62	27.99	27.99
	29.13	28.95	28.52	28.15	28.08
	对照组	2×107CFU/kg RM组	2×108CFU/kg RM组	2×109CFU/kg RM组	2×109CFU/kg LA组
	27.81	29.14	28.03	27.56	28.05
	28.25	28.93	27.86	27.61	28.04
	28.08	28.37	27.96	27.27	28.3
	对照组	2×107CFU/kg RM组	2×108CFU/kg RM组	2×109CFU/kg RM组	2×109CFU/kg LA组
	28.25	29.03	28.07	27.56	28.12
	28.43	29.17	27.96	27.54	28.15
	28.74	28.78	28.01	28.02	28.29
做图数据	对照组	2×107CFU/kg RM组	2×108CFU/kg RM组	2×109CFU/kg RM组	2×109CFU/kg LA组
	1	1.39	1.35	1.46	1.17
	1	1.18	1.26	1.37	1.05
	1	1.37	1.37	1.42	1.11
