# Supplementary material for: The active roles of Rhodotorula mucilaginosa ZTHY2 in regulating antioxidant capacity and immune function of Leizhou black ducks
Source: Front Vet Sci. 2025 Jan 30;12:1494892. doi: 10.3389/fvets.2025.1494892 (PMC11821949; doi:10.3389/fvets.2025.1494892)
Supplement: Supplementary file 1 [file Data_Sheet_1.ZIP › the Article raw data/mRNA expression levels of antioxidant and immune factors in immune organs by qpcr/42d-免疫因子基因qpcr/42d-胸腺-il-6.xlsx]

## Sheet: Sheet1
	对照组	2×107CFU/kg RM组	2×108CFU/kg RM组	2×109CFU/kg RM组	2×109CFU/kg LA组
	27.33	27.79	27.96	27.28	27.57
	27.42	27.54	28.24	27.46	27.5
	25.71	28.34	30	29.36	27.65
	对照组	2×107CFU/kg RM组	2×108CFU/kg RM组	2×109CFU/kg RM组	2×109CFU/kg LA组
	28.57	28.81	27.46	27.09	27.65
	28.4	28.9	27.61	27.4	28.02
	28.18	28.54	27.49	27.04	27.79
	对照组	2×107CFU/kg RM组	2×108CFU/kg RM组	2×109CFU/kg RM组	2×109CFU/kg LA组
	27.41	28.79	28.19	26.96	27.89
	27.36	28.6	28.14	26.78	27.57
	27.53	28.54	28.14	27.22	27.35
做图数据	对照组	2×107CFU/kg RM组	2×108CFU/kg RM组	2×109CFU/kg RM组	2×109CFU/kg LA组
	1	1.36	1.73	1.89	1.21
	1	1.13	1.16	1.39	1.24
	1	1.19	1.71	1.87	1.34
