# Supplementary material for: The active roles of Rhodotorula mucilaginosa ZTHY2 in regulating antioxidant capacity and immune function of Leizhou black ducks
Source: Front Vet Sci. 2025 Jan 30;12:1494892. doi: 10.3389/fvets.2025.1494892 (PMC11821949; doi:10.3389/fvets.2025.1494892)
Supplement: Supplementary file 1 [file Data_Sheet_1.ZIP › the Article raw data/mRNA expression levels of antioxidant and immune factors in immune organs by qpcr/42d-免疫因子基因qpcr/42d-胸腺-inf-γ.xlsx]

## Sheet: Sheet1
	对照组	2×107CFU/kg RM组	2×108CFU/kg RM组	2×109CFU/kg RM组	2×109CFU/kg LA组
	28.07	28.53	27.35	26.86	27.22
	27.7	28.07	27.1	26.61	27.01
	28	28.32	27.15	26.65	27.06
	对照组	2×107CFU/kg RM组	2×108CFU/kg RM组	2×109CFU/kg RM组	2×109CFU/kg LA组
	27.12	27.5	26.73	26.01	27.03
	27.12	28.11	26.67	26.08	26.77
	27.41	27.22	26.46	26.23	27.14
	对照组	2×107CFU/kg RM组	2×108CFU/kg RM组	2×109CFU/kg RM组	2×109CFU/kg LA组
	27.23	27.88	26.79	26.3	26.77
	27.21	27.59	26.52	26.16	26.89
	27.55	28.23	27.18	26.56	26.76
做图数据	对照组	2×107CFU/kg RM组	2×108CFU/kg RM组	2×109CFU/kg RM组	2×109CFU/kg LA组
	1	1	1.67	1.77	1.14
	1	1.78	1.79	1.99	1.31
	1	1.33	1.43	1.65	1.29
