# Supplementary material for: The active roles of Rhodotorula mucilaginosa ZTHY2 in regulating antioxidant capacity and immune function of Leizhou black ducks
Source: Front Vet Sci. 2025 Jan 30;12:1494892. doi: 10.3389/fvets.2025.1494892 (PMC11821949; doi:10.3389/fvets.2025.1494892)
Supplement: Supplementary file 1 [file Data_Sheet_1.ZIP › the Article raw data/mRNA expression levels of antioxidant and immune factors in immune organs by qpcr/42d-免疫因子基因qpcr/42d-胸腺-tnf-α.xlsx]

## Sheet: Sheet1
	对照组	2×107CFU/kg RM组	2×108CFU/kg RM组	2×109CFU/kg RM组	2×109CFU/kg LA组
	21.87	21.66	21.39	20.62	21.26
	22.09	21.65	21.37	21.02	21.02
	22.12	21.66	21.03	20.78	21.16
	对照组	2×107CFU/kg RM组	2×108CFU/kg RM组	2×109CFU/kg RM组	2×109CFU/kg LA组
	21.39	21.72	20.73	20.67	21.39
	21.29	21.54	21.1	20.44	21.26
	21.79	21.86	20.91	20.52	21.21
	对照组	2×107CFU/kg RM组	2×108CFU/kg RM组	2×109CFU/kg RM组	2×109CFU/kg LA组
	20.98	21.44	20.95	20.25	21.17
	21.41	22.11	20.34	20.19	21.12
	21.51	21.68	20.43	20.21	20.73
做图数据	对照组	2×107CFU/kg RM组	2×108CFU/kg RM组	2×109CFU/kg RM组	2×109CFU/kg LA组
	1	1.68	1.72	1.78	1.18
	1	1.69	1.77	1.78	1.27
	1	1.46	1.67	1.75	1.12
