# Supplementary material for: The active roles of Rhodotorula mucilaginosa ZTHY2 in regulating antioxidant capacity and immune function of Leizhou black ducks
Source: Front Vet Sci. 2025 Jan 30;12:1494892. doi: 10.3389/fvets.2025.1494892 (PMC11821949; doi:10.3389/fvets.2025.1494892)
Supplement: Supplementary file 1 [file Data_Sheet_1.ZIP › the Article raw data/mRNA expression levels of antioxidant and immune factors in immune organs by qpcr/42d-免疫因子基因qpcr/42d-脾脏-il-2.xlsx]

## Sheet: Sheet1
	对照组	2×107CFU/kg RM组	2×108CFU/kg RM组	2×109CFU/kg RM组	2×109CFU/kg LA组
	28.31	28.25	28.77	28.72	29.66
	27.8	28.66	28.83	28.52	29.9
	27.85	28.94	28.25	28.95	29.55
	对照组	2×107CFU/kg RM组	2×108CFU/kg RM组	2×109CFU/kg RM组	2×109CFU/kg LA组
	27.99	28.55	27.72	28.16	28.51
	27.53	28.28	28.06	28.26	28.77
	27.6	28.28	27.97	27.99	28.84
	对照组	2×107CFU/kg RM组	2×108CFU/kg RM组	2×109CFU/kg RM组	2×109CFU/kg LA组
	26.67	27.47	26.54	27.38	27.88
	26.67	27.22	26.26	27.32	27.89
	26.61	27.1	26.38	27.31	27.42
做图数据	对照组	2×107CFU/kg RM组	2×108CFU/kg RM组	2×109CFU/kg RM组	2×109CFU/kg LA组
	1	0.38	0.43	0.81	0.46
	1	0.54	0.57	0.61	0.45
	1	0.44	0.63	0.61	0.51
