# Supplementary material for: The active roles of Rhodotorula mucilaginosa ZTHY2 in regulating antioxidant capacity and immune function of Leizhou black ducks
Source: Front Vet Sci. 2025 Jan 30;12:1494892. doi: 10.3389/fvets.2025.1494892 (PMC11821949; doi:10.3389/fvets.2025.1494892)
Supplement: Supplementary file 1 [file Data_Sheet_1.ZIP › the Article raw data/mRNA expression levels of antioxidant and immune factors in immune organs by qpcr/42d-免疫因子基因qpcr/42d-脾脏-il-4.xlsx]

## Sheet: Sheet1
	对照组	2×107CFU/kg RM组	2×108CFU/kg RM组	2×109CFU/kg RM组	2×109CFU/kg LA组
	30.16	29.79	29.87	29.89	30.14
	30.55	29.67	29.81	30.12	30.16
	30.18	29.67	29.89	30.05	30.2
	对照组	2×107CFU/kg RM组	2×108CFU/kg RM组	2×109CFU/kg RM组	2×109CFU/kg LA组
	30.55	29.84	29.33	29.04	29.29
	30.1	30.01	29.55	29	29.59
	30.24	29.7	29.52	29.11	29.72
	对照组	2×107CFU/kg RM组	2×108CFU/kg RM组	2×109CFU/kg RM组	2×109CFU/kg LA组
	29.32	28.95	28.14	29.04	28.93
	29.29	28.98	28.48	29.04	29.27
	29.17	28.81	28.37	28.7	29.07
做图数据	对照组	2×107CFU/kg RM组	2×108CFU/kg RM组	2×109CFU/kg RM组	2×109CFU/kg LA组
	1	0.87	1.12	1.63	1.65
	1	1.16	1.17	1.89	1.52
	1	0.86	1.01	1.25	1.18
