# Supplementary material for: The active roles of Rhodotorula mucilaginosa ZTHY2 in regulating antioxidant capacity and immune function of Leizhou black ducks
Source: Front Vet Sci. 2025 Jan 30;12:1494892. doi: 10.3389/fvets.2025.1494892 (PMC11821949; doi:10.3389/fvets.2025.1494892)
Supplement: Supplementary file 1 [file Data_Sheet_1.ZIP › the Article raw data/mRNA expression levels of antioxidant and immune factors in immune organs by qpcr/42d-免疫因子基因qpcr/42d-脾脏-inf-γ.xlsx]

## Sheet: Sheet1
	对照组	2×107CFU/kg RM组	2×108CFU/kg RM组	2×109CFU/kg RM组	2×109CFU/kg LA组
	24.58	25.02	25.36	25.14	25.7
	24.37	24.87	24.99	24.87	25.3
	24.43	24.76	25.1	25.29	25.77
	对照组	2×107CFU/kg RM组	2×108CFU/kg RM组	2×109CFU/kg RM组	2×109CFU/kg LA组
	23.84	24.48	23.89	24.24	24.4
	23.68	24.36	24.07	23.85	24.34
	23.32	24.37	24.1	24.07	24.94
	对照组	2×107CFU/kg RM组	2×108CFU/kg RM组	2×109CFU/kg RM组	2×109CFU/kg LA组
	23.7	23.62	23.16	24.01	24.77
	23.79	23.84	23.16	23.84	24.17
	23.87	23.35	23.43	23.8	24.5
做图数据	对照组	2×107CFU/kg RM组	2×108CFU/kg RM组	2×109CFU/kg RM组	2×109CFU/kg LA组
	1	0.43	0.51	0.87	0.69
	1	0.49	0.49	0.59	0.47
	1	0.77	0.77	0.92	0.65
