# Supplementary material for: The active roles of Rhodotorula mucilaginosa ZTHY2 in regulating antioxidant capacity and immune function of Leizhou black ducks
Source: Front Vet Sci. 2025 Jan 30;12:1494892. doi: 10.3389/fvets.2025.1494892 (PMC11821949; doi:10.3389/fvets.2025.1494892)
Supplement: Supplementary file 1 [file Data_Sheet_1.ZIP › the Article raw data/mRNA expression levels of antioxidant and immune factors in immune organs by qpcr/42d-抗氧化基因qpcr/42d-法氏囊-CAT.xlsx]

## Sheet: Sheet1
	对照组	2×107CFU/kg RM组	2×108CFU/kg RM组	2×109CFU/kg RM组	2×109CFU/kg LA组
	19.35	19.54	19.4	18.44	17.63
	19.06	18.72	19.82	18.72	17.64
	19.27	19.8	19.25	18.73	18.04
	对照组	2×107CFU/kg RM组	2×108CFU/kg RM组	2×109CFU/kg RM组	2×109CFU/kg LA组
	18.84	19.04	19.29	19.16	17.34
	18.5	18.98	18.97	19.22	17.47
	18.82	19.06	19.43	19.15	17.85
	对照组	2×107CFU/kg RM组	2×108CFU/kg RM组	2×109CFU/kg RM组	2×109CFU/kg LA组
	19.37	18.81	18.72	18.92	17.89
	19.35	19.22	18.68	18.99	17.9
	19.17	19.15	18.8	19.04	17.9
做图数据	对照组	2×107CFU/kg RM组	2×108CFU/kg RM组	2×109CFU/kg RM组	2×109CFU/kg LA组
	1.15	1.23	1.43	2.54	1.44
	1.01	0.54	0.64	1.71	1.03
	1.01	0.71	0.74	2.22	1.46
