# Supplementary material for: The active roles of Rhodotorula mucilaginosa ZTHY2 in regulating antioxidant capacity and immune function of Leizhou black ducks
Source: Front Vet Sci. 2025 Jan 30;12:1494892. doi: 10.3389/fvets.2025.1494892 (PMC11821949; doi:10.3389/fvets.2025.1494892)
Supplement: Supplementary file 1 [file Data_Sheet_1.ZIP › the Article raw data/mRNA expression levels of antioxidant and immune factors in immune organs by qpcr/42d-抗氧化基因qpcr/42d-法氏囊-sod.xlsx]

## Sheet: Sheet1
	对照组	2×107CFU/kg RM组	2×108CFU/kg RM组	2×109CFU/kg RM组	2×109CFU/kg LA组
	17.01	17.28	16.8	16.3	15.94
	17.13	17	17.06	16.52	15.97
	17.15	17.32	16.74	16.38	15.74
	对照组	2×107CFU/kg RM组	2×108CFU/kg RM组	2×109CFU/kg RM组	2×109CFU/kg LA组
	17	17.57	16.96	16.24	15.23
	16.45	17.38	16.95	16.57	14.86
	16.56	17.01	16.65	16.51	15.06
	对照组	2×107CFU/kg RM组	2×108CFU/kg RM组	2×109CFU/kg RM组	2×109CFU/kg LA组
	16.95	16.71	16.5	16.96	15.93
	16.75	16.63	16.59	16.95	15.87
	17.01	16.64	16.5	16.49	15.92
做图数据	对照组	2×107CFU/kg RM组	2×108CFU/kg RM组	2×109CFU/kg RM组	2×109CFU/kg LA组
	1	1.03	1.64	2.94	1.97
	1	1.04	1.65	2.77	2.31
	1	1.17	1.52	2.07	1.86
