# Supplementary material for: The active roles of Rhodotorula mucilaginosa ZTHY2 in regulating antioxidant capacity and immune function of Leizhou black ducks
Source: Front Vet Sci. 2025 Jan 30;12:1494892. doi: 10.3389/fvets.2025.1494892 (PMC11821949; doi:10.3389/fvets.2025.1494892)
Supplement: Supplementary file 1 [file Data_Sheet_1.ZIP › the Article raw data/mRNA expression levels of antioxidant and immune factors in immune organs by qpcr/42d-抗氧化基因qpcr/42d-胸腺-CAT.xlsx]

## Sheet: Sheet1
	对照组	2×107CFU/kg RM组	2×108CFU/kg RM组	2×109CFU/kg RM组	2×109CFU/kg LA组
	20.52	21.1	19.31	19.21	19.77
	20.18	20.95	19.79	19.08	20.04
	20.51	21.18	19.53	19.52	19.88
	对照组	2×107CFU/kg RM组	2×108CFU/kg RM组	2×109CFU/kg RM组	2×109CFU/kg LA组
	21.25	21.61	20.31	20.35	20.53
	21.08	21.58	20.45	19.8	20.58
	20.99	21.39	20.47	19.76	20.38
	对照组	2×107CFU/kg RM组	2×108CFU/kg RM组	2×109CFU/kg RM组	2×109CFU/kg LA组
	20.05	21.04	20.61	19.57	19.96
	20.13	21.1	20.42	19.4	19.86
	20.27	21.04	20.5	19.64	19.85
做图数据	对照组	2×107CFU/kg RM组	2×108CFU/kg RM组	2×109CFU/kg RM组	2×109CFU/kg LA组
	1	2.09	2.07	2.34	1.27
	1	1.31	1.54	1.82	1.25
	1	1.39	1.49	1.55	1.66
