# Supplementary material for: The active roles of Rhodotorula mucilaginosa ZTHY2 in regulating antioxidant capacity and immune function of Leizhou black ducks
Source: Front Vet Sci. 2025 Jan 30;12:1494892. doi: 10.3389/fvets.2025.1494892 (PMC11821949; doi:10.3389/fvets.2025.1494892)
Supplement: Supplementary file 1 [file Data_Sheet_1.ZIP › the Article raw data/mRNA expression levels of antioxidant and immune factors in immune organs by qpcr/42d-抗氧化基因qpcr/42d-胸腺-sod.xlsx]

## Sheet: Sheet1
	对照组	2×107CFU/kg RM组	2×108CFU/kg RM组	2×109CFU/kg RM组	2×109CFU/kg LA组
	18.73	20.14	18.17	17.67	18.02
	19.19	19.75	17.94	17.28	17.54
	18.96	19.93	18.29	17.46	18.03
	对照组	2×107CFU/kg RM组	2×108CFU/kg RM组	2×109CFU/kg RM组	2×109CFU/kg LA组
	19.19	20.07	19.07	18.18	18.65
	19.49	20.05	19.25	18.26	18.49
	19.22	20.11	19.16	18.34	18.49
	对照组	2×107CFU/kg RM组	2×108CFU/kg RM组	2×109CFU/kg RM组	2×109CFU/kg LA组
	18.06	19.28	18.71	17.43	18.31
	18.13	19.51	18.43	17.63	18.07
	18.22	19.73	18.36	17.75	18.35
做图数据	对照组	2×107CFU/kg RM组	2×108CFU/kg RM组	2×109CFU/kg RM组	2×109CFU/kg LA组
	1	1.45	1.78	1.84	1.16
	1	1.02	1.05	1.67	1.38
	1	1.02	1.49	1.47	1.29
