# Supplementary material for: The active roles of Rhodotorula mucilaginosa ZTHY2 in regulating antioxidant capacity and immune function of Leizhou black ducks
Source: Front Vet Sci. 2025 Jan 30;12:1494892. doi: 10.3389/fvets.2025.1494892 (PMC11821949; doi:10.3389/fvets.2025.1494892)
Supplement: Supplementary file 1 [file Data_Sheet_1.ZIP › the Article raw data/mRNA expression levels of antioxidant and immune factors in immune organs by qpcr/42d-抗氧化基因qpcr/42d-脾脏-CAT.xlsx]

## Sheet: Sheet1
	对照组	2×107CFU/kg RM组	2×108CFU/kg RM组	2×109CFU/kg RM组	2×109CFU/kg LA组
	21.26	21.23	20.64	21.04	21.01
	20.92	20.91	20.22	20.49	20.71
	21.12	20.77	20.69	20.75	21.09
	对照组	2×107CFU/kg RM组	2×108CFU/kg RM组	2×109CFU/kg RM组	2×109CFU/kg LA组
	21.27	21.11	20.62	21.04	21.1
	21.37	21.18	20.77	21.36	21.31
	21.14	21.14	20.85	21.33	21.17
	对照组	2×107CFU/kg RM组	2×108CFU/kg RM组	2×109CFU/kg RM组	2×109CFU/kg LA组
	21.58	20.64	20.39	21.1	20.77
	20.85	20.92	20.44	20.62	21
	21.06	20.81	20.52	21.06	20.67
做图数据	对照组	2×107CFU/kg RM组	2×108CFU/kg RM组	2×109CFU/kg RM组	2×109CFU/kg LA组
	1	1.17	1.19	1.31	1.02
	1	1.16	1.52	1.59	1.54
	1	1.11	1.21	1.53	1.26
