# Supplementary material for: The active roles of Rhodotorula mucilaginosa ZTHY2 in regulating antioxidant capacity and immune function of Leizhou black ducks
Source: Front Vet Sci. 2025 Jan 30;12:1494892. doi: 10.3389/fvets.2025.1494892 (PMC11821949; doi:10.3389/fvets.2025.1494892)
Supplement: Supplementary file 1 [file Data_Sheet_1.ZIP › the Article raw data/Serum antioxidant index by elisa/21d试剂盒/CAT.xlsx]

## Sheet: Sheet1
	对照组	2×107CFU/kg RM组	2×108CFU/kg RM组	2×109CFU/kg RM组	2×109CFU/kg LA组	6	7	8	9	10	11	12
	0.814	0.816	0.803	0.802	0.822								405
	0.81	0.828	0.811	0.789	0.803								405
	0.809	0.823	0.811	0.793	0.835								405
	0.815	0.829	0.812	0.808	0.808								405
	0.811	0.832	0.812	0.801	0.823								405
	0.818	0.831	0.808	0.805	0.824								405
													405
	0.863	0.883	0.878	0.868	0.891	对照1							405
	0.872	0.891	0.877	0.88	0.871	对照2
	0.8675	0.887	0.8775	0.874	0.881	对照平均
CAT	对照组	2×107CFU/kg RM组	2×108CFU/kg RM组	2×109CFU/kg RM组	2×109CFU/kg LA组
U/ML	2.41642	3.20683	3.36492	3.252	2.66483
	2.59708	2.66483	3.00358	3.83917	3.523
	2.64225	2.89067	3.00358	3.6585	2.07767
	2.37125	2.61967	2.95842	2.981	3.29717
	2.55192	2.48417	2.95842	3.29717	2.61967
	2.23575	2.52933	3.13908	3.1165	2.5745
	2.46911	2.73258	3.07133	3.35739	2.79281
