# Supplementary material for: The active roles of Rhodotorula mucilaginosa ZTHY2 in regulating antioxidant capacity and immune function of Leizhou black ducks
Source: Front Vet Sci. 2025 Jan 30;12:1494892. doi: 10.3389/fvets.2025.1494892 (PMC11821949; doi:10.3389/fvets.2025.1494892)
Supplement: Supplementary file 1 [file Data_Sheet_1.ZIP › the Article raw data/Serum antioxidant index by elisa/21d试剂盒/gsh-px一.xlsx]

## Sheet: Sheet1
空白	标准	对照组（酶管）	对照组（非酶管）	2×107CFU/kg RM组（酶管）	2×107CFU/kg RM组（非酶管）	2×108CFU/kg RM组（酶管）	2×108CFU/kg RM组（非酶管）	2×109CFU/kg RM组（酶管）	2×109CFU/kg RM组（非酶管）	2×109CFU/kg LA组（酶管）	2×109CFU/kg LA组（非酶管）
0.062	0.175	0.15	0.349	0.109	0.339	0.119	0.345	0.123	0.339	0.127	0.336
0.058	0.177	0.141	0.333	0.114	0.336	0.115	0.35	0.133	0.356	0.115	0.335
		0.145	0.338	0.127	0.347	0.141	0.365	0.12	0.337	0.12	0.343
		0.141	0.336	0.13	0.329	0.135	0.337	0.112	0.331	0.121	0.336
		0.115	0.313	0.135	0.332	0.13	0.346	0.116	0.348	0.122	0.339
		0.115	0.319	0.137	0.334	0.119	0.334	0.118	0.341	0.12	0.324
△空白		对照组	2×107CFU/kg RM组	2×108CFU/kg RM组	2×109CFU/kg RM组	2×109CFU/kg LA组
0.113	0.116	0.570201	0.678466	0.655072	0.637168	0.622024
0.119		0.576577	0.660714	0.671429	0.626404	0.656716
		0.571006	0.634006	0.613699	0.643917	0.650146
		0.580357	0.604863	0.599407	0.661631	0.639881
		0.632588	0.593373	0.624277	0.666667	0.640118
		0.639498	0.58982	0.643713	0.653959	0.62963
		对照组	2×107CFU/kg RM组	2×108CFU/kg RM组	2×109CFU/kg RM组	2×109CFU/kg LA组
	GSH-Px（mol/L）	823.448	951.724	935.172	893.793	864.828
		794.483	918.621	972.414	922.759	910.345
		798.621	910.345	926.897	897.931	922.759
		806.897	823.448	835.862	906.207	889.655
		819.31	815.172	893.793	960	897.931
		844.138	815.172	889.655	922.759	844.138
		814.483	872.414	908.966	917.241	888.276
