# Supplementary material for: The active roles of Rhodotorula mucilaginosa ZTHY2 in regulating antioxidant capacity and immune function of Leizhou black ducks
Source: Front Vet Sci. 2025 Jan 30;12:1494892. doi: 10.3389/fvets.2025.1494892 (PMC11821949; doi:10.3389/fvets.2025.1494892)
Supplement: Supplementary file 1 [file Data_Sheet_1.ZIP › the Article raw data/Serum antioxidant index by elisa/21d试剂盒/MDA.xlsx]

## Sheet: Sheet1
	1	2	3	4	5	6	7	8	9	10	11	12
		对照组	2×107CFU/kg RM组	2×108CFU/kg RM组	2×109CFU/kg RM组	2×109CFU/kg LA组
A		0.189	0.144	0.11	0.141	0.147	490
B		0.129	0.117	0.126	0.158	0.126	490
C		0.123	0.131	0.138	0.183	0.133	490
D		0.16	0.11	0.12	0.136	0.115	490
E		0.131	0.149	0.177	0.178	0.151	490
F		0.182	0.118	0.136	0.154	0.123	490
G		0.041	0.039	0.039	0.039	0.038	490
H	空白管	0.044					490
	7	8	9	10	11	12
		对照组	2×107CFU/kg RM组	2×108CFU/kg RM组	2×109CFU/kg RM组	2×109CFU/kg LA组
A		0.112	0.07	0.055	0.071	0.072	630
B		0.074	0.055	0.065	0.072	0.063	630
C		0.063	0.064	0.069	0.095	0.071	630
D		0.08	0.059	0.062	0.067	0.059	630
E		0.07	0.075	0.094	0.085	0.075	630
F		0.097	0.051	0.063	0.068	0.067	630
G		0.032	0.031	0.031	0.03	0.029	630
H	空白管	0.038					630
	0.145	0.1	0.066	0.097	0.103		0.074	0.032	0.017	0.033	0.034
	0.085	0.073	0.082	0.114	0.082		0.036	0.017	0.027	0.034	0.025
	0.079	0.087	0.094	0.139	0.089		0.025	0.026	0.031	0.057	0.033
	0.116	0.066	0.076	0.092	0.071		0.042	0.021	0.024	0.029	0.021
	0.087	0.105	0.133	0.134	0.107		0.032	0.037	0.056	0.047	0.037
	0.138	0.074	0.092	0.11	0.079		0.059	0.013	0.025	0.03	0.029
	0.071	0.068	0.049	0.064	0.069
	0.049	0.056	0.055	0.08	0.057
	0.054	0.061	0.063	0.082	0.056
	0.074	0.045	0.052	0.063	0.05
	0.055	0.068	0.077	0.087	0.07
	0.079	0.061	0.067	0.08	0.05
	对照组	2×107CFU/kg RM组	2×108CFU/kg RM组	2×109CFU/kg RM组	2×109CFU/kg LA组
MDA	3.44083	3.81717	3.65588	3.70965	2.63439
nmol/mL	4.30104	2.63439	3.01073	3.06449	2.95696
	4.40857	2.9032	3.27954	3.01073	3.38707
	3.38707	3.97846	2.41934	2.68815	2.79568
	4.67738	2.95696	3.65588	3.76341	4.13975
	4.30104	4.24728	3.27954	2.68815	3.60212
	4.08599	3.42291	3.21682	3.1541	3.25266
