# Supplementary material for: The active roles of Rhodotorula mucilaginosa ZTHY2 in regulating antioxidant capacity and immune function of Leizhou black ducks
Source: Front Vet Sci. 2025 Jan 30;12:1494892. doi: 10.3389/fvets.2025.1494892 (PMC11821949; doi:10.3389/fvets.2025.1494892)
Supplement: Supplementary file 1 [file Data_Sheet_1.ZIP › the Article raw data/Serum antioxidant index by elisa/21d试剂盒/SOD.xlsx]

## Sheet: Sheet1
	空白	空白对照	对照组		2×107CFU/kg RM组		2×108CFU/kg RM组		2×109CFU/kg RM组		2×109CFU/kg LA组
	0.617	0.13	0.558	0.349	0.493	0.337	0.52	0.343	0.522	0.367	0.533	0.345	450
	0.615	0.126	0.512	0.308	0.558	0.35	0.517	0.357	0.502	0.362	0.545	0.355	450
			0.523	0.33	0.509	0.317	0.52	0.341	0.473	0.279	0.549	0.359	450
			0.552	0.346	0.525	0.34	0.5	0.318	0.545	0.386	0.521	0.338	450
			0.579	0.353	0.531	0.346	0.47	0.313	0.499	0.345	0.583	0.389	450
			0.549	0.34	0.51	0.339	0.529	0.36	0.527	0.379	0.556	0.362	450
			测定	对照	测定	对照	测定	对照	测定	对照	测定	对照	450
													450
	0.488
	0.487
	0.489
抑制率	对照组	2×107CFU/kg RM组	2×108CFU/kg RM组	2×109CFU/kg RM组	2×109CFU/kg LA组
	57.1721	68.0328	63.7295	68.2377	61.4754
	58.1967	57.377	67.2131	71.3115	61.0656
	60.4508	60.6557	63.3197	60.2459	61.0656
	57.7869	62.0902	62.7049	67.418	62.5
	53.6885	62.0902	67.8279	68.4426	60.2459
	57.1721	64.959	65.3689	69.6721	60.2459
	57.4112	62.5342	65.0273	67.5546	61.0997
	对照组	2×107CFU/kg RM组	2×108CFU/kg RM组	2×109CFU/kg RM组	2×109CFU/kg LA组
sod	13.7213	16.3279	15.2951	16.377	14.7541
u/ml	13.9672	13.7705	16.1311	17.1148	14.6557
	14.5082	14.5574	15.1967	14.459	14.6557
	13.8689	14.9016	15.0492	16.1803	15
	12.8852	14.9016	16.2787	16.4262	14.459
	13.7213	15.5902	15.6885	16.7213	14.459
