# Supplementary material for: The active roles of Rhodotorula mucilaginosa ZTHY2 in regulating antioxidant capacity and immune function of Leizhou black ducks
Source: Front Vet Sci. 2025 Jan 30;12:1494892. doi: 10.3389/fvets.2025.1494892 (PMC11821949; doi:10.3389/fvets.2025.1494892)
Supplement: Supplementary file 1 [file Data_Sheet_1.ZIP › the Article raw data/Serum antioxidant index by elisa/42d试剂盒/cat.xlsx]

## Sheet: cat
	对照组	2×107CFU/kg RM组	2×108CFU/kg RM组	2×109CFU/kg RM组	2×109CFU/kg LA组
	0.701	0.726	0.7	0.715	0.719		(u/mL)						405
	0.71	0.712	0.707	0.706	0.711								405
	0.704	0.717	0.704	0.719	0.709								405
	0.708	0.718	0.713	0.706	0.72								405
	0.706	0.718	0.71	0.72	0.711								405
	0.707	0.727	0.716	0.706	0.721								405
对照管	0.74	0.743	0.752	0.763	0.753								405
对照管	0.728	0.759	0.742	0.764	0.756								405
	0.734	0.751	0.747	0.7635	0.7545
cat u/ml	对照组	2×107CFU/kg RM组	2×108CFU/kg RM组	2×109CFU/kg RM组	2×109CFU/kg LA组
	2.981	2.25833	4.24567	4.38117	3.20683
	2.168	3.523	3.61333	5.19417	3.9295
	2.71	3.07133	3.88433	4.01983	4.11017
	2.34867	2.981	3.07133	5.19417	3.1165
	2.52933	2.981	3.34233	3.9295	3.9295
	2.439	2.168	2.80033	5.19417	3.02617
	2.52933	2.83044	3.49289	4.65217	3.55311
