# Supplementary material for: The active roles of Rhodotorula mucilaginosa ZTHY2 in regulating antioxidant capacity and immune function of Leizhou black ducks
Source: Front Vet Sci. 2025 Jan 30;12:1494892. doi: 10.3389/fvets.2025.1494892 (PMC11821949; doi:10.3389/fvets.2025.1494892)
Supplement: Supplementary file 1 [file Data_Sheet_1.ZIP › the Article raw data/Serum antioxidant index by elisa/42d试剂盒/gsh-px.xlsx]

## Sheet: 图
非酶管														稀释4倍
2×107CFU/kg RM组	0.282	0.284	0.274	0.276	0.284	0.285	2×109CFU/kg LA组	0.276	0.246	0.253	0.287	0.264	0.274
2×109CFU/kg RM组	0.271	0.274	0.282	0.283	0.281	0.288	2×108CFU/kg RM组	0.275	0.268	0.281	0.279	0.286	0.277
对照组	0.262	0.262	0.248	0.283	0.28	0.282	空白管	0.085	0.089	0.091		0.0883333
酶管
2×107CFU/kg RM组	0.194	0.189	0.187	0.183	0.181	0.2	2×109CFU/kg LA组	0.187	0.139	0.163	0.189	0.18	0.186
2×109CFU/kg RM组	0.159	0.167	0.161	0.172	0.19	0.199	2×108CFU/kg RM组	0.176	0.18	0.184	0.189	0.188	0.18
对照组	0.178	0.171	0.163	0.194	0.193	0.196	标准管	0.138	0.135	0.143		0.138667
2×107CFU/kg RM组	839.205	905.96	829.669	886.887	982.252	810.596	2×109CFU/kg LA组	848.742	1020.4	858.278	934.57	801.06	839.205
2×109CFU/kg RM组	1068.08	1020.4	1153.91	1058.54	867.815	848.742	2×108CFU/kg RM组	944.106	839.205	925.033	858.278	934.57	925.033
对照组	801.06	867.815	810.596	848.742	829.669	820.132
	对照组	2×107CFU/kg RM组	2×108CFU/kg RM组	2×109CFU/kg RM组	2×109CFU/kg LA组
	801.06	839.205	944.106	1068.08	848.742
	867.815	905.96	839.205	1020.4	1020.4
	810.596	829.669	925.033	1153.91	858.278
	848.742	886.887	858.278	1058.54	934.569
	829.669	982.252	934.569	867.815	801.06
	820.133	810.596	925.033	848.742	839.205
