# Supplementary material for: The active roles of Rhodotorula mucilaginosa ZTHY2 in regulating antioxidant capacity and immune function of Leizhou black ducks
Source: Front Vet Sci. 2025 Jan 30;12:1494892. doi: 10.3389/fvets.2025.1494892 (PMC11821949; doi:10.3389/fvets.2025.1494892)
Supplement: Supplementary file 1 [file Data_Sheet_1.ZIP › the Article raw data/Serum antioxidant index by elisa/42d试剂盒/MDA.xlsx]

## Sheet: mda
	1	2	3	4	5	6	7	8	9	10	11	12
对照组	0.091	0.108	0.102	0.089	0.094	0.098	0.039						490
2×107CFU/kg RM组	0.097	0.101	0.079	0.108	0.091	0.115	0.038
2×108CFU/kg RM组	0.089	0.092	0.089	0.085	0.096	0.082	0.04						490
2×109CFU/kg RM组	0.097	0.082	0.106	0.1	0.087	0.09	0.04						490
2×109CFU/kg LA组	0.087	0.085	0.078	0.097	0.091	0.084	0.038						490
空白管	0.043	0.041	0.041	0.04	0.041	0.046	0.042						490
	1	2	3	4	5	6	7	8	9	10	11	12
对照组	0.045	0.043	0.041	0.04	0.04	0.041	0.031						630
2×107CFU/kg RM组	0.046	0.049	0.04	0.059	0.042	0.073	0.029
2×108CFU/kg RM组	0.044	0.047	0.041	0.041	0.049	0.041	0.031						630
2×109CFU/kg RM组	0.056	0.047	0.068	0.051	0.053	0.048	0.031						630
2×109CFU/kg LA组	0.05	0.043	0.043	0.042	0.042	0.044	0.029						630
空白管	0.037	0.035	0.035	0.033	0.035	0.034	0.0348333						630
△490	0.049	0.066	0.06	0.047	0.052	0.056
	0.055	0.059	0.037	0.066	0.049	0.073
	0.047	0.05	0.047	0.043	0.054	0.04
	0.055	0.04	0.064	0.058	0.045	0.048
	0.045	0.043	0.036	0.055	0.049	0.042
△630	0.0101667	0.00816667	0.00616667	0.00516667	0.00516667	0.00616667
	0.0111667	0.0141667	0.00516667	0.0241667	0.00716667	0.0381667
	0.00916667	0.0121667	0.00616667	0.00616667	0.0141667	0.00616667
	0.0211667	0.0121667	0.0331667	0.0161667	0.0181667	0.0131667
	0.0151667	0.00816667	0.00816667	0.00716667	0.00716667	0.00916667
△	0.0388333	0.0578333	0.0538333	0.0418333	0.0468333	0.0498333
	0.0438333	0.0448333	0.0318333	0.0418333	0.0418333	0.0348333
	0.0378333	0.0378333	0.0408333	0.0368333	0.0398333	0.0338333
	0.0338333	0.0278333	0.0308333	0.0418333	0.0268333	0.0348333
	0.0298333	0.0348333	0.0278333	0.0478333	0.0418333	0.0328333
对照组	2.0878	3.10929	2.89424	2.24909	2.5179	2.67919		2.58958
2×107CFU/kg RM组	2.35661	2.41037	1.71146	2.24909	2.24909	1.87274		2.14156
2×108CFU/kg RM组	2.03403	2.03403	2.19532	1.98027	2.14156	1.81898		2.03403
2×109CFU/kg RM组	1.81898	1.4964	1.65769	2.24909	1.44264	1.87274		1.75626
2×109CFU/kg LA组	1.60393	1.87274	1.4964	2.57166	2.24909	1.76522		1.92651
	对照组	2×107CFU/kg RM组	2×108CFU/kg RM组	2×109CFU/kg RM组	2×109CFU/kg LA组
	2.0878	2.35661	2.03403	1.81898	1.60393
	3.10929	2.41037	2.03403	1.4964	1.87274
	2.89424	1.71146	2.19532	1.65769	1.4964
	2.24909	2.24909	1.98027	2.24909	2.57166
	2.5179	2.24909	2.14156	1.44264	2.24909
	2.67919	1.87274	1.81898	1.87274	1.76522
