# Supplementary material for: The active roles of Rhodotorula mucilaginosa ZTHY2 in regulating antioxidant capacity and immune function of Leizhou black ducks
Source: Front Vet Sci. 2025 Jan 30;12:1494892. doi: 10.3389/fvets.2025.1494892 (PMC11821949; doi:10.3389/fvets.2025.1494892)
Supplement: Supplementary file 1 [file Data_Sheet_1.ZIP › the Article raw data/Serum antioxidant index by elisa/42d试剂盒/SOD .xlsx]

## Sheet: sod
	测定管							测定空白管
	对照组	2×107CFU/kg RM组	2×108CFU/kg RM组	2×109CFU/kg RM组	2×109CFU/kg LA组			对照组	2×107CFU/kg RM组	2×108CFU/kg RM组	2×109CFU/kg RM组	2×109CFU/kg LA组	450
	0.251	0.265	0.244	0.263	0.244			0.16	0.171	0.169	0.204	0.172	450
	0.244	0.255	0.24	0.262	0.26			0.165	0.173	0.171	0.199	0.18	450
	0.26	0.253	0.255	0.282	0.262			0.166	0.17	0.184	0.207	0.166	450
	0.252	0.259	0.252	0.263	0.265			0.163667	0.171333	0.174667	0.203333	0.172667	450
	0.288	0.246	0.268	0.26	0.272			对照空白	对照				450
	0.263	0.263	0.251	0.271	0.268			0.054	0.301				450
								0.056	0.302				450
								0.055	0.3015
	64.5707	62.0014	71.8729	75.7945	74.0365
	67.4104	66.0581	73.4956	76.2001	67.5456
	60.9195	66.8695	67.4104	68.0865	66.7343
	64.165	64.4354	68.6275	75.7945	65.5172
	49.5605	69.7093	62.1366	77.0115	62.6775
	59.7025	62.8127	69.0331	72.549	64.3002
	61.0548	65.3144	68.7627	74.2394	66.8019
	对照组	2×107CFU/kg RM组	2×108CFU/kg RM组	2×109CFU/kg RM组	2×109CFU/kg LA组
	15.497	14.8803	17.2495	18.1907	17.7688
	16.1785	15.854	17.6389	18.288	16.211
	14.6207	16.0487	16.1785	16.3408	16.0162
	15.3996	15.4645	16.4706	18.1907	15.7241
	11.8945	16.7302	14.9128	18.4828	15.0426
	14.3286	15.0751	16.568	17.4118	15.432
