# Supplementary material for: The active roles of Rhodotorula mucilaginosa ZTHY2 in regulating antioxidant capacity and immune function of Leizhou black ducks
Source: Front Vet Sci. 2025 Jan 30;12:1494892. doi: 10.3389/fvets.2025.1494892 (PMC11821949; doi:10.3389/fvets.2025.1494892)
Supplement: Supplementary file 1 [file Data_Sheet_1.ZIP › the Article raw data/Serum barrier factor determination by elisa/42d-D-LA .xlsx]

## Sheet: Sheet1
	1	2	3	4	5	6
标曲	0.137	0.295	0.428	0.816	1.226	2.795	450	标曲	0.137	0.295	0.428	0.816	1.226	2.795
							450	浓度	0	3	6	12	24	48	μmol/L
对照组	0.526	0.491	0.509	0.533	0.528	0.527	450
2×107CFU/kg RM组	0.488	0.479	0.467	0.559	0.511	0.442	450
2×108CFU/kg RM组	0.491	0.443	0.449	0.497	0.437	0.468	450
2×109CFU/kg RM组	0.48	0.47	0.425	0.47	0.431	0.446	450
2×109CFU/kg LA组	0.489	0.481	0.508	0.536	0.503	0.522	450
							450
对照组	40.3483	36.5669	38.5142	41.102	40.5637	40.456
2×107CFU/kg RM组	36.2418	35.2656	33.9618	43.8944	38.7302	31.2377
2×108CFU/kg RM组	36.5669	31.3469	32.0015	37.2166	30.6916	34.0706
2×109CFU/kg RM组	35.3741	34.288	29.3792	34.288	30.0357	31.6743
2×109CFU/kg LA组	36.3502	35.4826	38.4062	41.4248	37.8657	39.9172
D-LA(μmol/L)	对照组	2×107CFU/kg RM组	2×108CFU/kg RM组	2×109CFU/kg RM组	2×109CFU/kg LA组
	40.3483	36.2418	31.3469	35.3741	36.3502
	36.5669	35.2656	32.0015	34.288	35.4826
	38.5142	33.9618	37.2166	29.3792	38.4062
	41.102	43.8944	30.6916	34.288	41.4248
	40.5637	38.7302	34.0706	30.0357	37.8657
	40.456	31.2377	36.5669	31.6743	39.9172
