# Supplementary material for: The active roles of Rhodotorula mucilaginosa ZTHY2 in regulating antioxidant capacity and immune function of Leizhou black ducks
Source: Front Vet Sci. 2025 Jan 30;12:1494892. doi: 10.3389/fvets.2025.1494892 (PMC11821949; doi:10.3389/fvets.2025.1494892)
Supplement: Supplementary file 1 [file Data_Sheet_1.ZIP › the Article raw data/Serum barrier factor determination by elisa/42d-dao.xlsx]

## Sheet: Sheet1
对照管							测定管
对照组	0.297	0.258	0.243	0.234	0.223	0.197	对照组	0.477	0.464	0.447	0.405	0.379	0.345	490
2×107CFU/kg RM组	0.33	0.3	0.284	0.257	0.226	0.226	2×107CFU/kg RM组	0.427	0.402	0.424	0.366	0.364	0.401	490
2×108CFU/kg RM组	0.274	0.204	0.201	0.278	0.296	0.198	2×108CFU/kg RM组	0.359	0.353	0.287	0.287	0.417	0.322	490
2×109CFU/kg RM组	0.294	0.332	0.392	0.214	0.241	0.242	2×109CFU/kg RM组	0.399	0.48	0.319	0.259	0.319	0.326	490
2×109CFU/kg LA组	0.302	0.318	0.296	0.214	0.323	0.224	2×109CFU/kg LA组	0.402	0.42	0.382	0.336	0.504	0.362	490
														490
														490
														490
		y = 4.5021x2 - 0.1301x + 0.07			(U/mL)
	对照组	0.18	0.206	0.204	0.171	0.156	0.148
	2×107CFU/kg RM组	0.097	0.102	0.14	0.109	0.138	0.175
	2×108CFU/kg RM组	0.085	0.149	0.086	0.009	0.121	0.124
	2×109CFU/kg RM组	0.105	0.148	0.073	0.045	0.078	0.084
	2×109CFU/kg LA组	0.1	0.102	0.086	0.122	0.181	0.138
	对照组	0.096225	0.117125	0.115409	0.0896994	0.0796338	0.0746796		0.0954621	0.0177957
	2×107CFU/kg RM组	0.0498703	0.0517848	0.0700136	0.0546543	0.0688921	0.0925547		0.0646283	0.0161821
	2×108CFU/kg RM组	0.0457346	0.0752831	0.0460545	0.0345969	0.0600866	0.0615459		0.0538836	0.0145245
	2×109CFU/kg RM组	0.0529876	0.0746796	0.0422472	0.0366311	0.0436215	0.0454192		0.0492644	0.0135297
	2×109CFU/kg LA组	0.0510055	0.0517848	0.0460545	0.0605685	0.0969726	0.0688921		0.0625463	0.0187101
	对照组	2×107CFU/kg RM组	2×108CFU/kg RM组	2×109CFU/kg RM组	2×109CFU/kg LA组
	0.096225	0.0498703	0.0457346	0.0529876	0.0510055
	0.117125	0.0517848	0.0752831	0.0746796	0.0517848
	0.115409	0.0700136	0.0460545	0.0422472	0.0460545
	0.0896994	0.0546543	0.0345969	0.0366311	0.0605685
	0.0796338	0.0688921	0.0600866	0.0436215	0.0969726
	0.0746796	0.0925547	0.0615459	0.0454192	0.0688921
	0.0954621	0.0646283	0.0538836	0.0492644	0.0625463
