# Supplementary material for: The active roles of Rhodotorula mucilaginosa ZTHY2 in regulating antioxidant capacity and immune function of Leizhou black ducks
Source: Front Vet Sci. 2025 Jan 30;12:1494892. doi: 10.3389/fvets.2025.1494892 (PMC11821949; doi:10.3389/fvets.2025.1494892)
Supplement: Supplementary file 1 [file Data_Sheet_1.ZIP › the Article raw data/Serum cytokine, Complement and immunoglobulin by elisa/21d elisa试剂盒/c3.xlsx]

## Sheet: Sheet2 (2)
	1	2	3	4	5	6	7	8	9	10	11	12
	0.144	0.312	0.545	0.853	1.31	2.597							450
	0.54	0.548	0.477	0.535	0.546	0.495	0.597	0.563	0.548	0.609	0.548	0.6	450
	0.499	0.548	0.553	0.508	0.544	0.59	0.567	0.58	0.602	0.55	0.639	0.585	450
	0.52	0.58	0.639	0.52	0.549	0.548							450
	标曲
	对照组						2×107cfu/mL RM组
	2×108cfu/mL RM组						2×109cfu/mL RM组
	2×109cfu/mL LA组
OD值	0.144	0.312	0.545	0.853	1.31	2.597
ug/m L	0	50	100	200	400	800
	c3	对照组	2×107cfu/mL RM组	2×108cfu/mL RM组	2×109cfu/mL RM组	2×109cfu/mL LA组
	ug/m L	591.674	685.518	524.212	636.119	558.761
		604.841	629.533	604.841	657.523	657.523
		488.026	604.841	613.071	693.753	754.708
		583.445	705.283	539.018	608.133	558.761
		601.549	604.841	598.258	754.708	606.487
		517.632	690.459	673.99	665.756	604.841
		564.528	653.413	592.232	669.332	623.514
