# Supplementary material for: The active roles of Rhodotorula mucilaginosa ZTHY2 in regulating antioxidant capacity and immune function of Leizhou black ducks
Source: Front Vet Sci. 2025 Jan 30;12:1494892. doi: 10.3389/fvets.2025.1494892 (PMC11821949; doi:10.3389/fvets.2025.1494892)
Supplement: Supplementary file 1 [file Data_Sheet_1.ZIP › the Article raw data/Serum cytokine, Complement and immunoglobulin by elisa/21d elisa试剂盒/c4.xlsx]

## Sheet: c4
		1	2	3	4	5	6	7	8	9	10	11	12
C4
标曲	0.152	0.323	0.578	0.888	1.384	2.555	2×107cfu/mL RM组	0.628	0.641	0.755	0.666	0.741	0.763	450
2×108cfu/mL RM组	0.849	0.742	0.676	0.709	0.641	0.723	2×109cfu/mL LA组	0.682	0.678	0.659	0.642	0.584	0.665	450
2×109cfu/mL RM组	0.814	0.856	0.898	0.784	0.793	0.858	对照组	0.683	0.591	0.652	0.645	0.621	0.541	450
														450
c4	ug/m L
0.152	0.323	0.578	0.888	1.384	2.555		y = 6.2258x2 + 84.466x - 15.335
0	15	30	60	120	240		R² = 0.9974
C4（ug/mL）	对照组	2×107cfu/mL RM组	2×108cfu/mL RM组	2×109cfu/mL RM组	2×109cfu/mL LA组
	226.298	200.825	304.321	287.728	225.833
	183.795	206.829	253.832	307.649	223.974
	211.917	259.928	223.045	327.68	215.159
	208.678	218.404	238.405	273.565	207.291
	197.596	253.364	206.829	277.808	180.583
	160.916	263.685	244.942	308.6	217.94
	1	3	4	5	2
