# Supplementary material for: The active roles of Rhodotorula mucilaginosa ZTHY2 in regulating antioxidant capacity and immune function of Leizhou black ducks
Source: Front Vet Sci. 2025 Jan 30;12:1494892. doi: 10.3389/fvets.2025.1494892 (PMC11821949; doi:10.3389/fvets.2025.1494892)
Supplement: Supplementary file 1 [file Data_Sheet_1.ZIP › the Article raw data/Serum cytokine, Complement and immunoglobulin by elisa/21d elisa试剂盒/IFN-γ.xlsx]

## Sheet: Sheet1
	1	2	3	4	5	6
	对照组	2×107CFU/kg RM组	2×108CFU/kg RM组	2×109CFU/kg RM组	2×109CFU/kg LA组
	0.397	0.49	0.46	0.488	0.431
	0.39	0.476	0.411	0.461	0.397
	0.418	0.405	0.472	0.47	0.389
	0.407	0.414	0.455	0.433	0.452
	0.427	0.457	0.469	0.432	0.449
	0.423	0.422	0.46	0.47	0.443
标曲	0.116	0.25	0.373	0.612	0.961	2.387
浓度	0	5	10	20	40	80
IFN-γ(pg/mL)	对照组	2×107CFU/kg RM组	2×108CFU/kg RM组	2×109CFU/kg RM组	2×109CFU/kg LA组
	62.3151	84.5802	77.4669	84.1081	70.5283
	60.6137	81.2688	65.7072	77.7051	62.3151
	67.3979	64.2552	80.3201	79.8453	60.3704
	64.7395	66.4322	76.275	71.0087	75.5589
	69.5664	76.752	79.6078	70.7685	74.8422
	68.6033	68.3624	77.4669	79.8453	73.4069
	65.5393	73.6085	76.1406	77.2135	69.5036

## Sheet: Sheet2
空	低	中	高	阳
0.397	0.49	0.46	0.397	0.431			450
0.39	0.476	0.411	0.39	0.397			450
0.418	0.405	0.472	0.418	0.389			450
0.407	0.414	0.455	0.407	0.452			450
0.427	0.457	0.469	0.427	0.449			450
0.423	0.422	0.46	0.423	0.443			450
0.116	0.25	0.373	0.612	0.961	2.387	标曲	450
