# Supplementary material for: The active roles of Rhodotorula mucilaginosa ZTHY2 in regulating antioxidant capacity and immune function of Leizhou black ducks
Source: Front Vet Sci. 2025 Jan 30;12:1494892. doi: 10.3389/fvets.2025.1494892 (PMC11821949; doi:10.3389/fvets.2025.1494892)
Supplement: Supplementary file 1 [file Data_Sheet_1.ZIP › the Article raw data/Serum cytokine, Complement and immunoglobulin by elisa/21d elisa试剂盒/IgG.xlsx]

## Sheet: Sheet1
对照组	0.699	0.553	0.537	0.582	0.554	0.57		igG(UG/Ml)
2×107CFU/kg RM组	0.622	0.584	0.599	0.69	0.588	0.646			y = 78.633x2 + 722.47x - 100.24
2×108CFU/kg RM组	0.715	0.664	0.667	0.693	0.76	0.771			R² = 0.999
2×109CFU/kg RM组	0.711	0.654	0.799	0.67	0.795	0.808
2×109CFU/kg LA组	0.713	0.542	0.584	0.603	0.604	0.722
igG(UG/Ml)	对照组	2×107CFU/kg RM组	2×108CFU/kg RM组	2×109CFU/kg RM组	2×109CFU/kg LA组
	2215.93	1897.79	2282.63	2265.93	2274.28
	1616.66	1742.5	2070.75	2029.44	1572.19
	1552.01	1803.67	2083.15	2636.06	1742.5
	1734.36	2178.51	2190.98	2095.57	1820.01
	1620.71	1758.8	2471.28	2619.11	1824.09
	1685.58	1996.45	2517.64	2674.26	2311.87
	1737.54	1896.29	2269.4	2386.73	1924.16

## Sheet: Sheet2
	1	2	3	4	5	6	7	8	9	10	11	12
A	0.715	0.664	0.667	0.693	0.76	0.771	0.711	0.654	0.799	0.67	0.795	0.808
B	0.699	0.553	0.537	0.582	0.554	0.57	0.622	0.584	0.599	0.69	0.588	0.646
C	0.713	0.542	0.584	0.603	0.604	0.722	0	0	0	0	0	0
D	0	0	0	0	0	0	0	0	0	0	0	0
E	0	0	0	0	0	0	0	0	0	0	0	0
F	0.632	0.565	0.611	0.6	0.646	0.182	0.599	0.69	0.735	0.678	0.725	0.733
G	0.653	0.582	0.539	0.514	0.566	0.53	0.556	0.572	0.595	0.695	0.608	0.714
H	0.551	0.468	0.461	0.488	0.505	0.59	0.104	0.279	0.509	0.841	1.393	2.609
