# Supplementary material for: The active roles of Rhodotorula mucilaginosa ZTHY2 in regulating antioxidant capacity and immune function of Leizhou black ducks
Source: Front Vet Sci. 2025 Jan 30;12:1494892. doi: 10.3389/fvets.2025.1494892 (PMC11821949; doi:10.3389/fvets.2025.1494892)
Supplement: Supplementary file 1 [file Data_Sheet_1.ZIP › the Article raw data/Serum cytokine, Complement and immunoglobulin by elisa/21d elisa试剂盒/IgM.xlsx]

## Sheet: Sheet1
	浓度	0	30	60	120	240	480			y = -24.524x2 + 277.71x - 32.857
	标曲	0.086	0.206	0.38	0.59	1.035	2.381	450		R² = 0.9994
		对照组	2×107CFU/kg RM组	2×108CFU/kg RM组	2×109CFU/kg RM组	2×109CFU/kg LA组		450
		0.449	0.493	0.508	0.506	0.48		450
		0.51	0.464	0.531	0.56	0.43		450
		0.483	0.484	0.556	0.574	0.51		450
		0.427	0.505	0.512	0.566	0.545		450
		0.468	0.471	0.538	0.539	0.522		450
		0.522	0.517	0.55	0.605	0.557		450
	lgM(ug/mL)	对照组	2×107CFU/kg RM组	2×108CFU/kg RM组	2×109CFU/kg RM组	2×109CFU/kg LA组
		434.454	490.467	509.455	506.926	473.967
		511.982	453.603	538.461	574.849	410.119
		477.779	479.049	569.843	592.342	511.982
		406.269	505.662	514.509	582.352	556.054
		458.7	462.52	547.263	548.52	527.126
		527.126	520.82	562.325	630.906	571.095
