# Supplementary material for: The active roles of Rhodotorula mucilaginosa ZTHY2 in regulating antioxidant capacity and immune function of Leizhou black ducks
Source: Front Vet Sci. 2025 Jan 30;12:1494892. doi: 10.3389/fvets.2025.1494892 (PMC11821949; doi:10.3389/fvets.2025.1494892)
Supplement: Supplementary file 1 [file Data_Sheet_1.ZIP › the Article raw data/Serum cytokine, Complement and immunoglobulin by elisa/21d elisa试剂盒/il-2.xlsx]

## Sheet: il-2
	IL-2
标曲	0.163	0.358	0.632	1.014	1.679	2.868	2×109cfu/mL LA组	0.759	0.717	0.823	0.723	0.683	0.605	450
对照组	0.772	0.758	0.914	0.824	0.804	0.731	2×107cfu/mL RM组	0.737	0.721	0.708	0.713	0.618	0.791	450
2×108cfu/mL RM组	0.811	0.883	0.809	0.883	0.726	0.705	2×109cfu/mL RM组	0.902	0.87	0.779	0.894	0.815	0.822	450
IL-2
0.163	0.358	0.632	1.014	1.679	2.868		y = 12.215x2 + 81.42x - 13.481
0	20	40	80	160	320		R² = 0.9997
IL-2	对照组	2×107cfu/mL RM组	2×108cfu/mL RM组	2×109cfu/mL RM组	2×109cfu/mL LA组
（pg/mL）	265.802	283.276	302.923	349.49	276.768
	257.863	276.268	339.684	333	255.884
	251.436	355.706	301.911	286.789	309.006
	253.906	309.514	339.684	345.356	258.854
	207.509	299.383	260.341	304.949	239.135
	292.825	262.821	249.956	308.499	201.245
