# Supplementary material for: The active roles of Rhodotorula mucilaginosa ZTHY2 in regulating antioxidant capacity and immune function of Leizhou black ducks
Source: Front Vet Sci. 2025 Jan 30;12:1494892. doi: 10.3389/fvets.2025.1494892 (PMC11821949; doi:10.3389/fvets.2025.1494892)
Supplement: Supplementary file 1 [file Data_Sheet_1.ZIP › the Article raw data/Serum cytokine, Complement and immunoglobulin by elisa/21d elisa试剂盒/IL-4.xlsx]

## Sheet: Sheet1
	对照组	2×107CFU/kg RM组	2×108CFU/kg RM组	2×109CFU/kg RM组	2×109CFU/kg LA组
	0.274	0.451	0.544	0.529	0.456
	0.331	0.41	0.492	0.514	0.486
	0.456	0.407	0.436	0.537	0.436
	0.391	0.366	0.411	0.476	0.423
	0.338	0.381	0.433	0.526	0.422
	0.37	0.356	0.409	0.499	0.409
标曲	0.115	0.17	0.289	0.433	0.671	1.757
浓度	0	4	8	16	32	64
IL-4(pg/mL)	对照组	2×107CFU/kg RM组	2×108CFU/kg RM组	2×109CFU/kg RM组	2×109CFU/kg LA组
IL-4	44.9605	94.6745	118.97	115.136	96.0127
	61.4675	83.5643	105.54	111.27	103.965
	96.0127	82.7418	90.6382	117.185	90.6382
	78.3328	71.3692	83.8382	101.329	87.1135
	63.462	75.5582	89.827	114.366	86.8414
	72.4895	68.5583	83.2903	107.371	83.2903
	69.4542	79.411	95.3506	111.109	91.3103
