# Supplementary material for: The active roles of Rhodotorula mucilaginosa ZTHY2 in regulating antioxidant capacity and immune function of Leizhou black ducks
Source: Front Vet Sci. 2025 Jan 30;12:1494892. doi: 10.3389/fvets.2025.1494892 (PMC11821949; doi:10.3389/fvets.2025.1494892)
Supplement: Supplementary file 1 [file Data_Sheet_1.ZIP › the Article raw data/Serum cytokine, Complement and immunoglobulin by elisa/21d elisa试剂盒/IL-6 .xlsx]

## Sheet: Sheet1
	对照组	2×107CFU/kg RM组	2×108CFU/kg RM组	2×109CFU/kg RM组	2×109CFU/kg LA组
	0.436	0.523	0.422	0.618	0.527
	0.447	0.485	0.51	0.524	0.475
	0.404	0.43	0.406	0.566	0.533
	0.415	0.41	0.502	0.456	0.491
	0.369	0.408	0.432	0.512	0.499
	0.404	0.409	0.44	0.464	0.466
浓度	0	2	4	8	16	32
标曲	0.084	0.196	0.371	0.588	1.062	2.358
IL-6(pg/mL)	对照组	2×107CFU/kg RM组	2×108CFU/kg RM组	2×109CFU/kg RM组	2×109CFU/kg LA组
	28.8696	36.0355	27.7057	43.7286	36.3622
	29.782	32.9197	34.9721	36.1172	32.0961
	26.2048	28.3711	26.3718	39.5347	36.8518
	27.1226	26.7056	34.3164	30.5271	33.4132
	23.2724	26.5388	28.5373	35.1358	34.0702		y=-1.5241x^2+17.935X-1.7602
	26.2048	26.6222	29.2016	31.1884	31.3536
	26.9094	29.5322	30.1841	36.0386	34.0245
	1		3
