# Supplementary material for: The active roles of Rhodotorula mucilaginosa ZTHY2 in regulating antioxidant capacity and immune function of Leizhou black ducks
Source: Front Vet Sci. 2025 Jan 30;12:1494892. doi: 10.3389/fvets.2025.1494892 (PMC11821949; doi:10.3389/fvets.2025.1494892)
Supplement: Supplementary file 1 [file Data_Sheet_1.ZIP › the Article raw data/Serum cytokine, Complement and immunoglobulin by elisa/21d elisa试剂盒/lgA.xlsx]

## Sheet: Sheet1
lgA	1	2	3	4	5	6
标曲	2.718	1.268	0.643	0.33	0.202	0.084	450
	对照组	2×107cfu/mL RM组	2×108cfu/mL RM组	2×109cfu/mL RM组	2×109cfu/mL LA组		450
	0.453	0.424	0.458	0.583	0.538		450
	0.41	0.477	0.491	0.492	0.453		450
	0.447	0.494	0.456	0.635	0.421		450
	0.429	0.477	0.502	0.667	0.465		450
	0.414	0.443	0.483	0.624	0.418		450
	0.42	0.454	0.499	0.612	0.447		450
浓度	320	160	80	40	20	0
	y = -9.1546x2 + 146.19x - 9.8672
	R² = 0.9998
lgA	对照组	2×107cfu/mL RM组	2×108cfu/mL RM组	2×109cfu/mL RM组	2×109cfu/mL LA组	(ug/mL)
	272.391	252.358	275.838	361.25	330.666
	242.659	288.912	298.525	299.211	272.391
	268.253	300.583	274.459	396.36	250.281
	255.817	288.912	306.066	417.844	280.658
	245.432	265.492	293.035	388.954	248.203
	249.589	273.081	304.011	380.861	268.253
	255.69	278.223	291.989	374.08	275.076
