# Supplementary material for: The active roles of Rhodotorula mucilaginosa ZTHY2 in regulating antioxidant capacity and immune function of Leizhou black ducks
Source: Front Vet Sci. 2025 Jan 30;12:1494892. doi: 10.3389/fvets.2025.1494892 (PMC11821949; doi:10.3389/fvets.2025.1494892)
Supplement: Supplementary file 1 [file Data_Sheet_1.ZIP › the Article raw data/Serum cytokine, Complement and immunoglobulin by elisa/21d elisa试剂盒/TNF-α.xlsx]

## Sheet: Sheet1
对照组	0.551	0.468	0.461	0.488	0.505	0.59
2×107CFU/kg RM组	0.653	0.582	0.539	0.514	0.566	0.53
2×108CFU/kg RM组	0.556	0.572	0.595	0.695	0.608	0.714
2×109CFU/kg RM组	0.599	0.69	0.735	0.678	0.725	0.733
2×109CFU/kg LA组	0.632	0.565	0.611	0.6	0.646	0.522
标曲	0.104	0.279	0.509	0.841	1.393	2.609
浓度	0	5	10	20	40	80
		TNF-a(pg/mL)
			y = 1.5757x2 + 27.989x - 3.4938
			R² = 0.9988
TNF-a(pg/mL)	对照组	2×107CFU/kg RM组	2×108CFU/kg RM组	2×109CFU/kg RM组	2×109CFU/kg LA组
	62.0326	77.2745	62.7759	69.1849	74.1231
	49.7508	66.6476	65.1573	82.844	64.1149
	48.72	60.2502	68.5875	89.6467	70.9786
	52.7004	56.5442	83.5983	81.0353	69.3343
	55.2124	64.2638	70.53	88.1323	76.2233
	67.8411	58.9149	86.4682	89.3437	57.7291
