# Supplementary material for: The active roles of Rhodotorula mucilaginosa ZTHY2 in regulating antioxidant capacity and immune function of Leizhou black ducks
Source: Front Vet Sci. 2025 Jan 30;12:1494892. doi: 10.3389/fvets.2025.1494892 (PMC11821949; doi:10.3389/fvets.2025.1494892)
Supplement: Supplementary file 1 [file Data_Sheet_1.ZIP › the Article raw data/Serum cytokine, Complement and immunoglobulin by elisa/42d elisa试剂盒/C3.xlsx]

## Sheet: C3
	c3 (ug/mL)
	对照组	0.406	0.428	0.494	0.45	0.466	0.431								450.08
	2×107CFU/kg RM组	0.462	0.456	0.436	0.456	0.488	0.494	2×108CFU/kg RM组	0.474	0.45	0.485	0.485	0.573	0.598	450.08
	2×109CFU/kg LA组	0.452	0.439	0.461	0.431	0.464	0.461	2×109CFU/kg RM组	0.427	0.487	0.586	0.719	0.691	0.592	450
c3			y = 1.9774x2 + 327.03x - 58.838
ug/m L			R² = 0.996
	c3 (ug/mL)	371.311	407.465	515.987	443.63	469.937	412.396
	2×107CFU/kg RM组	463.36	453.494	420.615	453.494	506.118	515.987	2×108CFU/kg RM组	483.092	443.63	501.183	501.183	645.997	687.165
	2×109CFU/kg LA组	446.918	425.546	461.715	412.396	466.648	461.715	2×109CFU/kg RM组	405.822	504.473	667.403	886.594	840.42	677.284
	c3 (ug/mL)	对照组	2×107CFU/kg RM组	2×108CFU/kg RM组	2×109CFU/kg RM组	2×109CFU/kg LA组
		371.311	463.36	483.092	405.822	446.918
		407.465	453.494	443.63	504.473	425.546
		515.987	420.615	501.183	667.403	461.715
		443.63	453.494	501.183	886.594	412.396
		469.937	506.118	645.997	840.42	466.648
		412.396	515.987	687.165	677.284	461.715
		436.788	468.845	543.709	663.666	445.823
