# Supplementary material for: The active roles of Rhodotorula mucilaginosa ZTHY2 in regulating antioxidant capacity and immune function of Leizhou black ducks
Source: Front Vet Sci. 2025 Jan 30;12:1494892. doi: 10.3389/fvets.2025.1494892 (PMC11821949; doi:10.3389/fvets.2025.1494892)
Supplement: Supplementary file 1 [file Data_Sheet_1.ZIP › the Article raw data/Serum cytokine, Complement and immunoglobulin by elisa/42d elisa试剂盒/C4.xlsx]

## Sheet: C4
对照组	0.538	0.654	0.527	0.572	0.509	0.474
2×107CFU/kg RM组	0.557	0.545	0.513	0.51	0.544	0.605	2×108CFU/kg RM组	0.539	0.62	0.679	0.715	0.709	0.547	450
2×109CFU/kg LA组	0.527	0.613	0.648	0.663	0.666	0.687	2×109CFU/kg RM组	0.65	0.633	0.676	0.696	0.655	0.646	450
c4		y = 6.2258x2 + 84.466x - 15.335
ug/m L		R² = 0.9974
对照组	159.549	212.843	154.538	175.083	146.356	130.503
2×107CFU/kg RM组	168.221	162.741	148.172	146.81	162.285	190.229	2×108CFU/kg RM组	160.004	197.136	224.439	241.205	238.405	163.654
2×109CFU/kg LA组	154.538	193.911	210.066	217.013	218.404	228.158	2×109CFU/kg RM组	210.992	203.133	223.045	232.346	213.306	209.141
	c4 (ug/mL)	对照组	2×107CFU/kg RM组	2×108CFU/kg RM组	2×109CFU/kg RM组	2×109CFU/kg LA组
		159.549	168.221	160.004	210.992	154.538
		212.843	162.741	197.136	203.133	193.911
		154.538	148.172	224.439	223.045	210.066
		175.083	146.81	241.205	232.346	217.013
		146.356	162.285	238.405	213.306	218.404
		130.503	190.229	163.654	209.141	228.158
		163.145	163.076	204.14	215.327	203.682
