# Supplementary material for: The active roles of Rhodotorula mucilaginosa ZTHY2 in regulating antioxidant capacity and immune function of Leizhou black ducks
Source: Front Vet Sci. 2025 Jan 30;12:1494892. doi: 10.3389/fvets.2025.1494892 (PMC11821949; doi:10.3389/fvets.2025.1494892)
Supplement: Supplementary file 1 [file Data_Sheet_1.ZIP › the Article raw data/Serum cytokine, Complement and immunoglobulin by elisa/42d elisa试剂盒/IFN-γ.xlsx]

## Sheet: IFN-
IFN-Y
对照组	0.513	0.462	0.527	0.543	0.429	0.369	2×107CFU/kg RM组	0.599	0.617	0.542	0.564	0.514	0.511	450
2×108CFU/kg RM组	0.612	0.535	0.547	0.542	0.575	0.684	2×109CFU/kg RM组	0.531	0.561	0.604	0.613	0.636	0.628	450
2×109CFU/kg LA组	0.513	0.465	0.46	0.44	0.455	0.548								450
IFN-γ
		IFN-γ	= -7.2966x2 + 54.354x - 7.9655
对照组	89.9893	77.9432	93.2629	96.9866	70.0475	55.4881	2×107CFU/kg RM组	109.873	113.966	96.7544	101.846	90.2236	89.5205
2×108CFU/kg RM组	112.831	95.1271	97.9146	96.7544	104.378	128.994	2×109CFU/kg RM组	94.1956	101.154	111.012	113.058	118.261	116.456
2×109CFU/kg LA组	89.9893	78.657	77.4669	72.6882	76.275	98.1465
IFN-γ (pg/mL)	对照组	2×107CFU/kg RM组	2×108CFU/kg RM组	2×109CFU/kg RM组	2×109CFU/kg LA组
	89.9893	109.873	112.831	94.1956	89.9893
	77.9432	113.966	95.1271	101.153	78.657
	93.2629	96.7545	97.9146	111.012	77.4669
	96.9866	101.846	96.7545	113.058	72.6882
	70.0475	90.2236	104.378	118.261	76.275
	55.4881	89.5205	128.994	116.456	98.1465
	80.6196	100.364	106	109.023	82.2038
