# Supplementary material for: The active roles of Rhodotorula mucilaginosa ZTHY2 in regulating antioxidant capacity and immune function of Leizhou black ducks
Source: Front Vet Sci. 2025 Jan 30;12:1494892. doi: 10.3389/fvets.2025.1494892 (PMC11821949; doi:10.3389/fvets.2025.1494892)
Supplement: Supplementary file 1 [file Data_Sheet_1.ZIP › the Article raw data/Serum cytokine, Complement and immunoglobulin by elisa/42d elisa试剂盒/IgG.xlsx]

## Sheet: igg
2×107CFU/kg RM组	0.56	0.53	0.555	0.537	0.499	0.499	2×108CFU/kg RM组	0.475	0.491	0.493	0.532	0.468	0.53	450
2×109CFU/kg RM组	0.547	0.532	0.563	0.533	0.599	0.577	对照组	0.47	0.468	0.468	0.462	0.479	0.505	450
2×109CFU/kg LA组	0.471	0.444	0.45	0.501	0.488	0.541								450
			igG(UG/Ml)
				标曲:y = 78.633x2 + 722.47x - 100.24
				R² = 0.999
2×107CFU/kg RM组	1645.01	1523.79	1624.76	1552.01	1399.26	1399.26	2×108CFU/kg RM组	1303.37	1367.25	1375.25	1531.85	1275.49	1523.79
2×109CFU/kg RM组	1592.39	1531.85	1657.17	1535.88	1803.67	1714.02	对照组	1283.45	1275.49	1275.49	1251.62	1319.32	1423.3
2×109CFU/kg LA组	1287.44	1180.19	1203.97	1407.27	1355.26	1568.15
		对照组	2×107CFU/kg RM组	2×108CFU/kg RM组	2×109CFU/kg RM组	2×109CFU/kg LA组
	lgG	1283.45	1303.37	1645.01	1592.39	1287.44
		1275.49	1367.25	1523.79	1531.85	1180.19
		1275.49	1375.25	1624.76	1657.17	1203.97
		1251.62	1531.85	1552.01	1535.88	1407.27
		1319.32	1275.49	1399.26	1803.67	1355.26
		1423.3	1523.79	1399.26	1714.02	1568.15
