# Supplementary material for: The active roles of Rhodotorula mucilaginosa ZTHY2 in regulating antioxidant capacity and immune function of Leizhou black ducks
Source: Front Vet Sci. 2025 Jan 30;12:1494892. doi: 10.3389/fvets.2025.1494892 (PMC11821949; doi:10.3389/fvets.2025.1494892)
Supplement: Supplementary file 1 [file Data_Sheet_1.ZIP › the Article raw data/Serum cytokine, Complement and immunoglobulin by elisa/42d elisa试剂盒/IL-2.xlsx]

## Sheet: Sheet1
	1	2	3	4	5	6		7	8	9	10	11	12
2×107CFU/kg RM组	0.563	0.51	0.528	0.57	0.574	0.537	2×108CFU/kg RM组	0.592	0.605	0.613	0.631	0.638	0.587	450			y = 12.215x2 + 81.42x - 13.481
2×109CFU/kg RM组	0.63	0.712	0.762	0.689	0.617	0.483	对照组	0.502	0.529	0.465	0.377	0.424	0.365	450	IL-2		R² = 0.9997
	0	0	0	0	0	0	2×109CFU/kg LA组	0.481	0.396	0.459	0.406	0.464	0.481	450
		IL-2	标曲：y = 12.215x2 + 81.42x - 13.481
				R² = 0.9997
2×107CFU/kg RM组	181.151	156.102	164.571	184.485	186.393	168.82	2×108CFU/kg RM组	195.003	201.245	205.097	213.793	217.185	192.607
2×109CFU/kg RM组	213.309	253.412	278.268	242.08	207.026	143.472	对照组	152.35	165.042	135.102	94.7522	116.185	89.3232
							2×109CFU/kg LA组	142.54	103.384	132.321	107.945	134.639	142.54
	IL-2	对照组	2×107CFU/kg RM组	2×108CFU/kg RM组	2×109CFU/kg RM组	2×109CFU/kg LA组
		152.35	181.151	195.003	213.309	142.54
		165.042	156.102	201.245	253.412	103.384
		135.102	164.571	205.097	278.268	132.321
		94.7522	184.485	213.793	242.08	107.945
		116.185	186.393	217.185	207.026	134.639
		89.3232	168.82	192.607	143.472	142.54
		125.459	173.587	204.155	222.928	127.228
