# Supplementary material for: The active roles of Rhodotorula mucilaginosa ZTHY2 in regulating antioxidant capacity and immune function of Leizhou black ducks
Source: Front Vet Sci. 2025 Jan 30;12:1494892. doi: 10.3389/fvets.2025.1494892 (PMC11821949; doi:10.3389/fvets.2025.1494892)
Supplement: Supplementary file 1 [file Data_Sheet_1.ZIP › the Article raw data/Serum cytokine, Complement and immunoglobulin by elisa/42d elisa试剂盒/il-4.xlsx]

## Sheet: il-4
2×107CFU/kg RM组	0.476	0.442	0.441	0.473	0.446	0.433	2×108CFU/kg RM组	0.585	0.648	0.506	0.562	0.467	0.48	450
2×109CFU/kg RM组	0.638	0.564	0.572	0.583	0.594	0.627	对照组	0.439	0.457	0.397	0.411	0.396	0.405	450
							2×109CFU/kg LA组	0.484	0.491	0.507	0.475	0.457	0.469	450
		(pg/mL)	标曲：y = -14.542x2 + 66.717x - 8.1966
		IL-4		R² = 0.9954
2×107CFU/kg RM组	101.329	92.2567	91.9873	100.535	93.3327	89.827	2×108CFU/kg RM组	129.281	144.649	109.195	123.527	98.9439	102.385
2×109CFU/kg RM组	142.248	124.03	126.038	128.784	131.512	139.59	对照组	91.4481	96.2799	79.9905	83.8382	79.7146	82.1927
							2×109CFU/kg LA组	103.439	105.278	109.455	101.065	96.2799	99.475
		对照组	2×107CFU/kg RM组	2×108CFU/kg RM组	2×109CFU/kg RM组	2×109CFU/kg LA组
	IL-4	91.4481	101.329	129.281	142.248	103.439
		96.2799	92.2567	144.649	124.03	105.278
		79.9905	91.9873	109.195	126.038	109.455
		83.8382	100.535	123.527	128.784	101.065
		79.7146	93.3327	98.9439	131.512	96.2799
		82.1927	89.827	102.385	139.59	99.475
		85.5773	94.878	117.997	132.034	102.499
