# Supplementary material for: The active roles of Rhodotorula mucilaginosa ZTHY2 in regulating antioxidant capacity and immune function of Leizhou black ducks
Source: Front Vet Sci. 2025 Jan 30;12:1494892. doi: 10.3389/fvets.2025.1494892 (PMC11821949; doi:10.3389/fvets.2025.1494892)
Supplement: Supplementary file 1 [file Data_Sheet_1.ZIP › the Article raw data/Serum cytokine, Complement and immunoglobulin by elisa/42d elisa试剂盒/IL-6.xlsx]

## Sheet: Sheet1
2×107CFU/kg RM组	0.487	0.491	0.469	0.485	0.508	0.516	450
2×109CFU/kg RM组	0.601	0.602	0.56	0.547	0.553	0.572	450
2×108CFU/kg RM组	0.49	0.527	0.574	0.496	0.567	0.431	450
2×109CFU/kg LA组	0.484	0.501	0.526	0.507	0.545	0.563	450
对照组	0.419	0.427	0.471	0.453	0.408	0.411	450
							450
		IL-6	(pg/mL)	标曲：y=-1.5241x^2+17.935X-1.7602
2×107CFU/kg RM组	33.0635	33.3924	31.5805	32.899	34.7875	35.4424
2×109CFU/kg RM组	42.3413	42.4218	39.0274	37.9713	38.459	40
2×108CFU/kg RM组	33.3102	36.3414	40.1618	33.8032	39.595	28.4334
2×109CFU/kg LA组	32.8167	34.2135	36.2598	34.7055	37.8085	39.2707
对照组	27.4351	28.1009	31.7455	30.2581	26.5179	26.7682
	对照组	2×107CFU/kg RM组	2×108CFU/kg RM组	2×109CFU/kg RM组	2×109CFU/kg LA组
	27.4351	33.0635	33.3102	42.3413	32.8167
	28.1009	33.3924	36.3414	42.4218	34.2135
	31.7455	31.5805	40.1618	39.0274	36.2598
	30.2581	32.899	33.8032	37.9712	34.7055
	26.5179	34.7874	39.595	38.459	37.8085
	26.7682	35.4424	28.4334	40	39.2707
	28.471	33.5275	35.2742	40.0368	35.8458
