# Supplementary material for: The active roles of Rhodotorula mucilaginosa ZTHY2 in regulating antioxidant capacity and immune function of Leizhou black ducks
Source: Front Vet Sci. 2025 Jan 30;12:1494892. doi: 10.3389/fvets.2025.1494892 (PMC11821949; doi:10.3389/fvets.2025.1494892)
Supplement: Supplementary file 1 [file Data_Sheet_1.ZIP › the Article raw data/Serum cytokine, Complement and immunoglobulin by elisa/42d elisa试剂盒/TNF-α.xlsx]

## Sheet: Sheet1
对照组	0.698	0.534	0.565	0.597	0.521	0.56	450
2×107CFU/kg RM组	0.776	0.686	0.715	0.683	0.705	0.649	450
2×108CFU/kg RM组	0.668	0.75	0.753	0.693	0.702	0.711	450
2×109CFU/kg RM组	0.709	0.793	0.728	0.709	0.712	0.703	450
2×109CFU/kg LA组	0.654	0.661	0.698	0.672	0.676	0.691
	TNF-α
		TNF-a(pg/mL)
			y = 1.5757x2 + 27.989x - 3.4938
			R² = 0.9988
	TNF-α (pg/mL)	对照组	2×107CFU/kg RM组	2×108CFU/kg RM组	2×109CFU/kg RM组	2×109CFU/kg LA组
		84.051	95.8726	79.5298	85.7124	77.4248
		59.5082	82.2409	91.9214	98.4618	78.4769
		64.1149	86.6194	92.3768	88.5864	84.051
		68.8861	81.7887	83.2965	85.7124	80.1318
		57.5809	85.108	84.6549	86.1658	80.7341
		63.3709	76.6737	86.0146	84.806	82.9948
		66.252	84.7172	86.299	88.2408	80.6356
